# Supplementary material for: Autopsy rates in the Netherlands: 35 years of decline
Source: PLoS One. 2017 Jun 15;12(6):e0178200. doi: 10.1371/journal.pone.0178200 (PMC5472266; doi:10.1371/journal.pone.0178200)
Supplement: S1 Table — (XLSX) [file pone.0178200.s001.xlsx]

## Sheet: per year
Year	Overall death rates in			In-hospital deceased patients			Autopsies performed on			Academic hospitals		Non-academic hospitals		Overall death rates in				In-hospital deceased patients				Autopsies performed on					Deaths due to external causes of death			Deaths due to external causes of death
	The Netherlands						in-hospital deceased			Academic hospitals		Academic hospitals		The Netherlands								in-hospital deceased
	Total	Male	Female	Total	Male	Female	Total	Male	Female	Deceased	Autopsy	Deceased	Autopsy	18-39	40-59	60-79	80-older	18-39	40-59	60-79	80-older	18-39	40-59	60-79	80-older		Total	Male	Female	15-39	40-59	60-79	80-older
1977	110093	61260	48833	38319	21701	16618	12046	7039	5007	3158	1472	35161	10574	3738	13307	52818	37113	1268	5715	22297	9039	526	2081	7189	2250		6104	3619	2485	2057	1175	1498	1374
1978	114415	63623	50792	41161	23437	17724	12209	7170	5039	3275	1355	37886	10854	3688	13387	53931	40201	1308	5827	23672	10354	532	2072	7169	2436		5914	3480	2434	1909	1117	1470	1418
1979	112565	62201	50364	40176	22721	17455	11378	6618	4760	3028	1150	37148	10228	3570	13285	53200	39658	1140	5742	23234	10060	416	1919	6767	2276		5971	3401	2570	1794	1162	1509	1506
1980	114279	63301	50978	41169	23397	17772	11294	6593	4701	3107	1139	38062	10155	3737	12980	53715	41083	1207	5655	23621	10686	425	1883	6555	2431		5704	3394	2310	1855	1023	1437	1389
1981	115515	63470	52045	41131	23341	17790	10705	6264	4441	3187	1095	37944	9610	3613	12784	53821	42624	1182	5555	23361	11033	387	1757	6235	2326		5522	3248	2274	1711	1002	1406	1403
1982	117264	64146	53118	43523	24603	18920	11695	6864	4831	4104	1636	39419	10059	3624	12837	53968	44248	1232	5830	24639	11822	396	1871	6754	2674		5548	3218	2330	1684	1067	1398	1399
1983	117761	64269	53492	43558	24659	18899	10557	6251	4306	4259	1456	39299	9101	3633	12684	53689	45276	1215	5661	24523	12159	357	1687	6121	2392		5706	3369	2337	1762	1140	1402	1402
1984	119812	64798	55014	45008	25403	19605	9635	5633	4002	4236	1070	40772	8565	3638	12587	54363	46775	1261	5592	25251	12904	328	1416	5655	2236		5719	3386	2333	1763	1153	1394	1409
1985	122704	65847	56857	46030	25696	20334	9313	5370	3943	4430	926	41600	8387	3661	12657	55040	49063	1224	5607	25549	13650	359	1344	5360	2250		5311	3188	2123	1668	1057	1271	1315
1986	125307	66653	58654	47252	26425	20827	9398	5463	3935	4462	1022	42790	8376	3651	13021	55394	50918	1248	5595	25931	14478	296	1286	5410	2406		5359	3124	2235	1695	1051	1237	1376
1987	122199	64956	57243	45648	25528	20120	8873	5092	3781	4405	1057	41243	7816	3508	12754	53958	49690	1172	5365	25110	14001	304	1221	5117	2231		5212	3011	2201	1554	1080	1228	1350
1988	124163	65401	58762	45813	25383	20430	8605	4936	3669	4706	1146	41107	7459	3521	12400	54193	51970	1154	5181	24778	14700	281	1210	4918	2196		4991	2898	2093	1521	961	1111	1398
1989	128905	67089	61816	47241	26037	21204	8146	4650	3496	4600	1081	42641	7065	3573	12925	55060	55257	1131	5359	25220	15531	259	1117	4536	2234		5402	3073	2329	1543	1059	1230	1570
1990	128824	66628	62196	46677	25629	21048	7485	4245	3240	4776	1137	41901	6348	3545	12667	54554	55800	1194	5248	24754	15481	260	1033	4154	2038		5055	2918	2137	1501	983	1058	1513
1991	129958	66679	63279	45765	25168	20597	7578	4308	3270	4732	1025	41033	6553	3643	12666	55066	56498	1173	5061	24207	15324	237	982	4223	2136		5231	3020	2211	1585	988	1105	1553
1992	129887	66264	63623	46241	25362	20879	7611	4368	3243	4809	1050	41432	6561	3632	12740	54470	57059	1187	5187	24433	15434	222	1059	4264	2066		5215	2994	2221	1566	982	1159	1508
1993	137795	69884	67911	48341	26542	21799	7910	4567	3343	4863	1090	43478	6820	3703	13255	56534	62339	1236	5450	25384	16271	244	1114	4439	2113		5022	2946	2076	1496	1010	1076	1440
1994	133471	67028	66443	46314	25141	21173	7066	3958	3108	4802	986	41512	6080	3564	13174	54786	60174	1223	5279	24114	15698	245	1023	3878	1920		5101	3010	2091	1492	1063	1089	1457
1995	135675	68229	67446	47320	25844	21476	6859	3879	2980	4696	963	42624	5896	3509	13233	55467	61685	1175	5245	24531	16369	224	925	3818	1892		5005	2918	2087	1450	1046	1055	1454
1996	137561	69008	68553	46942	25510	21432	6553	3800	2753	4664	920	42278	5633	3439	13641	55925	62788	1143	5280	24118	16401	239	963	3612	1739		5140	3012	2128	1525	1108	1076	1431
1997	135783	67243	68540	46980	25259	21721	6166	3490	2676	4873	871	42107	5295	3325	13608	54675	62583	1121	5311	23972	16576	188	907	3305	1766		4962	2921	2041	1505	1075	993	1389
1998	137482	68209	69273	47344	25349	21995	5472	3157	2315	4917	748	42427	4724	3100	13860	55305	63586	1070	5398	24039	16837	185	860	2991	1436		4783	2806	1977	1377	1072	1003	1331
1999	140487	68872	71615	46585	24874	21711	5108	2848	2260	4930	716	41655	4392	3205	14357	56024	65201	1055	5385	23571	16574	172	800	2824	1312		5017	2906	2111	1383	1102	1033	1499
2000	140527	68773	71754	46633	25020	21613	5185	2980	2205	5154	762	41479	4423	3102	14660	54855	66225	1000	5489	23170	16974	164	835	2767	1419		5025	2934	2091	1293	1223	1086	1423
2001	140377	68319	72058	45606	24219	21387	4689	2670	2019	5006	696	40600	3993	3016	14757	54245	66641	1028	5526	22531	16521	198	834	2465	1192		5313	3036	2277	1294	1208	1078	1733
2002	142355	68998	73357	45881	24396	21485	4787	2662	2125	4990	686	40891	4101	3006	14861	54211	68655	996	5544	22238	17103	185	854	2433	1315		5192	3035	2157	1309	1217	1071	1595
2003	141936	69012	72924	44662	23741	20921	4598	2585	2013	4915	632	39747	3966	2750	15205	52785	69610	904	5506	21144	17108	150	789	2391	1268		5248	3007	2241	1220	1249	1097	1682
2004	136553	66359	70194	42332	22573	19759	4153	2359	1794	4838	574	37494	3579	2555	14789	50736	67094	773	5369	19930	16260	119	763	2207	1064		5098	2968	2130	1087	1314	1065	1632
2005	136402	66362	70040	42216	22405	19811	4014	2285	1729	4682	531	37534	3483	2436	14222	50115	68180	785	4942	19632	16857	123	680	2097	1114		5215	2989	2226	1046	1285	1082	1802
2006	135372	65294	70078	41447	22013	19434	3685	2090	1595	4659	517	36788	3168	2265	13659	49371	68764	703	4894	18731	17119	100	653	1887	1045		5249	2976	2273	945	1198	1142	1964
2007	133022	64797	68225	40893	21924	18969	3640	2073	1567	4577	513	36316	3127	2220	13005	48870	67748	683	4468	18590	17152	89	612	1902	1037		5102	2870	2232	914	1118	1091	1979
2008	135136	64902	70234	41294	21741	19553	3486	1956	1530	4541	485	36753	3001	2141	13185	48554	70146	635	4573	18275	17811	87	601	1780	1018		5327	2963	2364	897	1186	1180	2064
2009	134235	65365	68870	40650	21528	19122	3300	1897	1403	4511	475	36139	2825	1992	12895	48461	69764	572	4403	17864	17811	93	525	1754	928		5522	3110	2412	880	1245	1211	2186
2010	136058	65977	70081	39876	21427	18449	3159	1889	1270	5145	453	34731	2706	1898	12743	49072	71270	581	4378	17603	17314	74	531	1606	948		5665	3186	2479	821	1273	1245	2326
2011	135741	65259	70482	36601	19537	17064	2820	1607	1213	4610	439	31991	2381	1929	12664	48128	71999	547	3875	16152	16027	52	478	1478	812		5778	3178	2600	862	1238	1288	2390

## Sheet: per age
Age	Overall deceased	In-hospital deceased	Autopsies
18	3137	1083	243
19	3582	1107	206
20	3756	1099	246
21	3812	1084	232
22	3934	1044	209
23	3832	1110	260
24	3975	1124	241
25	3903	1158	270
26	4127	1221	295
27	4004	1246	270
28	4310	1357	330
29	4488	1435	330
30	4778	1601	367
31	5098	1670	387
32	5276	1813	432
33	5615	1964	468
34	6117	2056	480
35	6394	2262	582
36	6987	2445	590
37	7443	2615	629
38	7966	2888	709
39	8596	3144	740
40	9482	3497	797
41	10323	3636	831
42	11069	4189	973
43	12331	4579	1016
44	13311	5064	1131
45	14669	5503	1245
46	15878	6043	1311
47	17482	6525	1380
48	18942	7368	1615
49	20534	8004	1789
50	22339	8666	1739
51	24029	9593	2000
52	26338	10329	2179
53	28137	11152	2261
54	30165	11980	2417
55	32861	13057	2620
56	35357	14491	2975
57	38546	15815	3226
58	41575	16787	3487
59	44086	18217	3693
60	47833	19769	3867
61	51218	21354	4167
62	54686	23434	4542
63	58857	25063	4828
64	63254	27150	5290
65	66964	29096	5647
66	71657	31425	6112
67	76345	33722	6513
68	82097	36206	6898
69	87279	38867	7227
70	92323	41032	7545
71	99076	44035	7840
72	104967	46701	8360
73	112180	49105	8458
74	117955	51205	8834
75	123934	53216	8906
76	130646	54933	8998
77	136047	56172	8893
78	141784	56933	8757
79	146257	56751	8379
80	150076	56012	7868
81	152990	54736	7347
82	155045	53485	7170
83	154466	51381	6592
84	154405	48333	6025
85	150610	44250	5331
86	145862	40284	4664
87	139522	35879	3861
88	131126	31282	3371
89	120540	26094	2636
90	108569	21306	1975
91	95815	17255	1539
92	82918	13159	1134
93	69111	9943	776
94	57024	7490	585
95	45310	5157	395
96	35021	3642	237
97	26069	2424	181
98	18488	1519	107
99+	34718	1808	122
