# Supplementary material for: Autopsy rates in the Netherlands: 35 years of decline
Source: PLoS One. 2017 Jun 15;12(6):e0178200. doi: 10.1371/journal.pone.0178200 (PMC5472266; doi:10.1371/journal.pone.0178200)
Supplement: S3 Table — (XLSX) [file pone.0178200.s003.xlsx]

## Sheet: Notes
Worksheet	Description
Notes	This worksheet.
Measure list	Metadata for measures (indicators) that are contained in the exported file.
Data (measure)	Data for measures (indicators) that are contained in the exported file.
Data pivoted	Data for the exported measures (indicators) in a pivoted view for easy browsing.
Labels	Text labels for all metadata
Classifications	Classification trees are used in the data warehouse to label indicators with related thematic terms. One can explore the data warehouse by querying for indicators belonging to similar terms.
Notes - Measure	Notes about the measures (indicators) that are include din the file export. They contain general deifnition and other relevant reference information about the indicator.
Dataset Notes	Notes about the data sets containing exported measures (indicators).
Source of download	WHO European Data Warehouse
Last update	2016.09.22 08:29
Export file generated time	2017.05.07 14:01:00
Description	Autopsy rate (%) for all deaths [HFA_545]	http://dw.euro.who.int/api/v3/measures/HFA_545?lang=En
Copyright
© WHO Regional Office for Europe 2017. All rights reserved.	http://www.euro.who.int/en/home/copyright-notice

## Sheet: Measure list
MEASURE_CODE	DATA_MASK	UNIT_TYPE	EXTERNID	DATA_SOURCE	DATA_TYPE_REPRESENTATION	DATA_SET
HFA_545	-1	PERCENT	6410	HFA	RATIO	HFA

## Sheet: Labels
Measure labels
Code	Label
HFA_545	Autopsy rate (%) for all deaths
Measure related labels
UNIT_TYPE	Unit
PERCENT	%
EXTERNID	ID in the originating data source
6410
DATA_SOURCE	Data source
HFA	European Health for All database
DATA_TYPE_REPRESENTATION	Data type representation
RATIO	Ratio
DATA_SET	Data set
HFA	European Health for All database (WHO)
DATA_MASK	Data mask
-1
Labels about facts (data)
MEASURE_TYPE	Type of measure
AVG_PW	Population-weighted country group average
PROPORTION	Proportion

## Sheet: Classifications
Classification	Category	Measure code	Measure name
[A] HFA-DB classification	[A06] Health care utilization and expenditure	HFA_545	Autopsy rate (%) for all deaths
[L] Data exploration tool	[L02] Health care utilization and expenditure	HFA_545	Autopsy rate (%) for all deaths

## Sheet: Notes - Measure
Measure code	Country Code	Note
HFA_545		Autopsy rate (%) for all deaths
HFA_545		Indicator code: E310704.T
HFA_545
HFA_545		Self-explanatory._
HFA_545	ALB	Ministry of Health.
HFA_545	ARM	Source of data: National Health Information Analytic Center, Ministry of Health of the Republic of
HFA_545	ARM	Armenia http://moh.am/?section=static_pages/index&id=625&subID=824,29.
HFA_545	ARM	Data collected annually, reference period: 31 December.
HFA_545	AZE	The low value in 1993 is due to social and political unrest and the consequences of that situation
HFA_545	AZE	on registration methods.
HFA_545	BEL	No data available.
HFA_545	HRV	Source: Croatian National Insitute of Public health
HFA_545	CYP	Data source: death registry.
HFA_545	CYP	It is the ratio (in %) of the total number of autopsies requested for all deaths to the total number
HFA_545	CYP	of all deaths.
HFA_545	CYP	The increase from 2011 to 2012 might be due to the use of a new software registration (IRIS
HFA_545	CYP	software).
HFA_545	CZE	Czech Statistical Office (CZSO) ? Vital Statistics
HFA_545	DNK	Source: The Cause of Death register, The Danish Health Data Authority
HFA_545	DNK	No data for 2007 due to missing data.
HFA_545	EST	Source: up to 2008 State Statistical Office. From 2009 Estonian Causes of Death Registry, National
HFA_545	EST	Institute for Health Development.
HFA_545	EST	Data updated in April, 2016 .
HFA_545	FIN	Source: Cause-of-Death Statistics. Statistics Finland.
HFA_545	FRA	Data are not available.
HFA_545	DEU	Data are not available.
HFA_545	GRC	Data are not available.
HFA_545	ISL	Source: Statistics Iceland.
HFA_545	ISL	Break in series in 1980.
HFA_545	IRL	Source: Central Statistics Office (deaths registered on Coroners Certificates) and Hospital
HFA_545	IRL	Inpatient Enquiry.
HFA_545	IRL	Hospital discharge data is only reliable from 1994 onwards.
HFA_545	IRL	Calculation method: This indicator is calculated as the sum of autopsies requested by the coroner
HFA_545	IRL	and those autopsies undertaken by hospitals.
HFA_545	ISR	Includes number of all autopsies of deaths divided by the number of all deaths.
HFA_545	ISR	Source: National Center of Forensic Medicine and the Health Information Division, Ministry of
HFA_545	ISR	Health.
HFA_545	LTU	Source: HI HIC, annual report data. From 2010 onwards: HI HIC Causes of death register.
HFA_545	MLT	Source: Department of Health Information and Research (National Mortality Register).
HFA_545	MLT	Coverage: As from 2006, data include autopsies performed on non-residents.
HFA_545	MNE	Data are not available.
HFA_545	NLD	Source of data: Statistics Netherlands: Cause of death statistics until 1991. From 1992 source in
HFA_545	NLD	the Pathologisch Anatomisch Landelijk Geautomatiseerd Archief (PALGA: Dutch National Registration of
HFA_545	NLD	Clinical Pathology).
HFA_545	NOR	Source: Statistics Norway, Statistics on causes of death. Register of causes of death.
HFA_545	NOR	Coverage: The statistics on causes of death comprise all deaths, covering Norwegian residents,
HFA_545	NOR	whether the person in question was a Norwegian citizen or not and irrespective of whether the deaths
HFA_545	NOR	occurred in Norway or not.
HFA_545	NOR	Methodology:
HFA_545	NOR	- Statistics on causes of death has been published annually by Statistics Norway from 1925.
HFA_545	NOR	Statistics Norway's Division for Health Statistics is the data processor for the Cause of Death
HFA_545	NOR	Registry, which is owned by the Norwegian Institute of Public Health (FHI).
HFA_545	NOR	- ICD-10 was implemented in 1996.
HFA_545	NOR	Further information: http://www.ssb.no/dodsarsak_en.
HFA_545	POL	Data are not available.
HFA_545	PRT	Source of data: National Statistical Institute Coverage: National
HFA_545	SRB	Source of data: Institute of Public Health of Serbia, Death certificates.
HFA_545	SVK	Source: Statistical Office of the Slovak Republic
HFA_545	SVN	Data are not available from NIJZ databases.
HFA_545	SWE	Source: National Board of Health and Welfare (NBHW). Statistics, Health and Diseases, Causes of
HFA_545	SWE	death.
HFA_545	CHE	Source of data: Coverage: Deviation from the definition: Estimation method: Break in time series:
HFA_545	TUR	Source of data: General Directorate of Criminal Registration and Statistics
HFA_545	TUR	Criminal Records Statistics 2013
HFA_545	TUR	Number of examination of deceased which are included in the calculations.
HFA_545	UKR	Source: State Statistic Department

## Sheet: Dataset Notes 
HFA note
The following abbreviations are used in the indicator titles:
• SDR: age-standardized death rates (see HFA-DB user manual/Technical notes, page 13, for details)
• FTE: full-time equivalent
• PP: physical persons
• PPP$: purchasing power parities expressed in US $, an internationally comparable scale reflecting the relative domestic purchasing powers of currencies.
More information: http://www.euro.who.int/en/data-and-evidence/databases/european-health-for-all-database-hfa-db

## Sheet: Data (measure)
MEASURE_CODE	MEASURE_TYPE	COUNTRY	COUNTRY_GRP	YEAR	SEX	VALUE
HFA_545	AVG_PW		CARINFONET	1990	ALL	25.2
HFA_545	AVG_PW		CARINFONET	1991	ALL	22.5
HFA_545	AVG_PW		CARINFONET	1992	ALL	20.6
HFA_545	AVG_PW		CARINFONET	1993	ALL	18.9
HFA_545	AVG_PW		CARINFONET	1994	ALL	18.1
HFA_545	AVG_PW		CARINFONET	1995	ALL	18.6
HFA_545	AVG_PW		CARINFONET	1996	ALL	14.2
HFA_545	AVG_PW		CARINFONET	1997	ALL	14
HFA_545	AVG_PW		CARINFONET	1998	ALL	13.9
HFA_545	AVG_PW		CARINFONET	1999	ALL	14.3
HFA_545	AVG_PW		CARINFONET	2000	ALL	13.9
HFA_545	AVG_PW		CARINFONET	2001	ALL	14.2
HFA_545	AVG_PW		CARINFONET	2003	ALL	14.9
HFA_545	AVG_PW		CARINFONET	2004	ALL	14.5
HFA_545	AVG_PW		CARINFONET	2005	ALL	13.6
HFA_545	AVG_PW		CARINFONET	2006	ALL	15
HFA_545	AVG_PW		CARINFONET	2007	ALL	16.1
HFA_545	AVG_PW		CARINFONET	2009	ALL	15.9
HFA_545	AVG_PW		CARINFONET	2010	ALL	15.8
HFA_545	AVG_PW		CARINFONET	2011	ALL	13.8
HFA_545	AVG_PW		CARINFONET	2012	ALL	14.1
HFA_545	AVG_PW		CARINFONET	2013	ALL	14
HFA_545	AVG_PW		CIS	1990	ALL	30
HFA_545	AVG_PW		CIS	1991	ALL	29.3
HFA_545	AVG_PW		CIS	1992	ALL	29.9
HFA_545	AVG_PW		CIS	1993	ALL	30.3
HFA_545	AVG_PW		CIS	1994	ALL	29.6
HFA_545	AVG_PW		CIS	1995	ALL	29.7
HFA_545	AVG_PW		CIS	1996	ALL	26.8
HFA_545	AVG_PW		CIS	1997	ALL	25.8
HFA_545	AVG_PW		CIS	1998	ALL	27.4
HFA_545	AVG_PW		CIS	1999	ALL	29.1
HFA_545	AVG_PW		CIS	2000	ALL	27.9
HFA_545	AVG_PW		CIS	2001	ALL	29.3
HFA_545	AVG_PW		CIS	2002	ALL	28.9
HFA_545	AVG_PW		CIS	2003	ALL	29.6
HFA_545	AVG_PW		CIS	2004	ALL	29.8
HFA_545	AVG_PW		CIS	2005	ALL	29.8
HFA_545	AVG_PW		CIS	2006	ALL	30.1
HFA_545	AVG_PW		CIS	2007	ALL	30.6
HFA_545	AVG_PW		CIS	2008	ALL	30.7
HFA_545	AVG_PW		CIS	2009	ALL	30.3
HFA_545	AVG_PW		CIS	2010	ALL	30.3
HFA_545	AVG_PW		CIS	2011	ALL	29.8
HFA_545	AVG_PW		CIS	2012	ALL	29.8
HFA_545	AVG_PW		CIS	2013	ALL	29.7
HFA_545	AVG_PW		EU_AFTER_MAY2004	1989	ALL	25.2
HFA_545	AVG_PW		EU_AFTER_MAY2004	1990	ALL	23.1
HFA_545	AVG_PW		EU_AFTER_MAY2004	1991	ALL	22.7
HFA_545	AVG_PW		EU_AFTER_MAY2004	1992	ALL	21.8
HFA_545	AVG_PW		EU_AFTER_MAY2004	1993	ALL	20.1
HFA_545	AVG_PW		EU_AFTER_MAY2004	1994	ALL	20
HFA_545	AVG_PW		EU_AFTER_MAY2004	1995	ALL	19.6
HFA_545	AVG_PW		EU_AFTER_MAY2004	1996	ALL	20.4
HFA_545	AVG_PW		EU_AFTER_MAY2004	1997	ALL	17.8
HFA_545	AVG_PW		EU_AFTER_MAY2004	1998	ALL	16.8
HFA_545	AVG_PW		EU_AFTER_MAY2004	1999	ALL	17.4
HFA_545	AVG_PW		EU_AFTER_MAY2004	2000	ALL	16.8
HFA_545	AVG_PW		EU_AFTER_MAY2004	2001	ALL	17.3
HFA_545	AVG_PW		EU_AFTER_MAY2004	2002	ALL	16.7
HFA_545	AVG_PW		EU_AFTER_MAY2004	2003	ALL	16.7
HFA_545	AVG_PW		EU_AFTER_MAY2004	2004	ALL	17.4
HFA_545	AVG_PW		EU_AFTER_MAY2004	2005	ALL	17.9
HFA_545	AVG_PW		EU_AFTER_MAY2004	2006	ALL	17.4
HFA_545	AVG_PW		EU_AFTER_MAY2004	2007	ALL	18
HFA_545	AVG_PW		EU_AFTER_MAY2004	2008	ALL	17.2
HFA_545	AVG_PW		EU_AFTER_MAY2004	2009	ALL	16.4
HFA_545	AVG_PW		EU_AFTER_MAY2004	2010	ALL	15.9
HFA_545	AVG_PW		EU_AFTER_MAY2004	2011	ALL	15.4
HFA_545	AVG_PW		EU_AFTER_MAY2004	2012	ALL	15
HFA_545	AVG_PW		EU_AFTER_MAY2004	2013	ALL	14.9
HFA_545	AVG_PW		EU_AFTER_MAY2004	2014	ALL	13.6
HFA_545	AVG_PW		EU_MEMBERS	1989	ALL	23.5
HFA_545	AVG_PW		EU_MEMBERS	1990	ALL	22.2
HFA_545	AVG_PW		EU_MEMBERS	1991	ALL	21.6
HFA_545	AVG_PW		EU_MEMBERS	1992	ALL	21
HFA_545	AVG_PW		EU_MEMBERS	1993	ALL	20.1
HFA_545	AVG_PW		EU_MEMBERS	1994	ALL	20.1
HFA_545	AVG_PW		EU_MEMBERS	1995	ALL	19.7
HFA_545	AVG_PW		EU_MEMBERS	1996	ALL	19.8
HFA_545	AVG_PW		EU_MEMBERS	1997	ALL	18.7
HFA_545	AVG_PW		EU_MEMBERS	1998	ALL	18.2
HFA_545	AVG_PW		EU_MEMBERS	1999	ALL	18.3
HFA_545	AVG_PW		EU_MEMBERS	2000	ALL	17.9
HFA_545	AVG_PW		EU_MEMBERS	2001	ALL	18
HFA_545	AVG_PW		EU_MEMBERS	2002	ALL	17.6
HFA_545	AVG_PW		EU_MEMBERS	2003	ALL	17.4
HFA_545	AVG_PW		EU_MEMBERS	2004	ALL	17.7
HFA_545	AVG_PW		EU_MEMBERS	2005	ALL	17.8
HFA_545	AVG_PW		EU_MEMBERS	2006	ALL	17.5
HFA_545	AVG_PW		EU_MEMBERS	2007	ALL	17.6
HFA_545	AVG_PW		EU_MEMBERS	2008	ALL	17.2
HFA_545	AVG_PW		EU_MEMBERS	2009	ALL	16.9
HFA_545	AVG_PW		EU_MEMBERS	2010	ALL	16.6
HFA_545	AVG_PW		EU_MEMBERS	2011	ALL	16.3
HFA_545	AVG_PW		EU_MEMBERS	2012	ALL	16
HFA_545	AVG_PW		EU_MEMBERS	2013	ALL	15.9
HFA_545	AVG_PW		EU_MEMBERS	2014	ALL	15.4
HFA_545	AVG_PW		NORDIC	1980	ALL	37.3
HFA_545	AVG_PW		NORDIC	1981	ALL	37
HFA_545	AVG_PW		NORDIC	1982	ALL	37
HFA_545	AVG_PW		NORDIC	1983	ALL	36.4
HFA_545	AVG_PW		NORDIC	1984	ALL	36.2
HFA_545	AVG_PW		NORDIC	1985	ALL	35.4
HFA_545	AVG_PW		NORDIC	1986	ALL	35
HFA_545	AVG_PW		NORDIC	1987	ALL	34
HFA_545	AVG_PW		NORDIC	1988	ALL	32.3
HFA_545	AVG_PW		NORDIC	1989	ALL	31.4
HFA_545	AVG_PW		NORDIC	1990	ALL	27.8
HFA_545	AVG_PW		NORDIC	1991	ALL	24.7
HFA_545	AVG_PW		NORDIC	1992	ALL	22.8
HFA_545	AVG_PW		NORDIC	1993	ALL	21.8
HFA_545	AVG_PW		NORDIC	1994	ALL	21.4
HFA_545	AVG_PW		NORDIC	1995	ALL	20.9
HFA_545	AVG_PW		NORDIC	1996	ALL	20.2
HFA_545	AVG_PW		NORDIC	1997	ALL	19.6
HFA_545	AVG_PW		NORDIC	1998	ALL	19.1
HFA_545	AVG_PW		NORDIC	1999	ALL	17.9
HFA_545	AVG_PW		NORDIC	2000	ALL	17.5
HFA_545	AVG_PW		NORDIC	2001	ALL	16.6
HFA_545	AVG_PW		NORDIC	2002	ALL	16
HFA_545	AVG_PW		NORDIC	2003	ALL	15.4
HFA_545	AVG_PW		NORDIC	2004	ALL	15.6
HFA_545	AVG_PW		NORDIC	2005	ALL	15.4
HFA_545	AVG_PW		NORDIC	2006	ALL	14.8
HFA_545	AVG_PW		NORDIC	2007	ALL	14.2
HFA_545	AVG_PW		NORDIC	2008	ALL	13.9
HFA_545	AVG_PW		NORDIC	2009	ALL	13.7
HFA_545	AVG_PW		NORDIC	2010	ALL	13
HFA_545	AVG_PW		NORDIC	2011	ALL	12.3
HFA_545	AVG_PW		NORDIC	2012	ALL	11.7
HFA_545	AVG_PW		NORDIC	2013	ALL	11.5
HFA_545	AVG_PW		NORDIC	2014	ALL	11.3
HFA_545	AVG_PW		SEEHN	1988	ALL	14
HFA_545	AVG_PW		SEEHN	1989	ALL	14.2
HFA_545	AVG_PW		SEEHN	1990	ALL	12.1
HFA_545	AVG_PW		SEEHN	1991	ALL	11.9
HFA_545	AVG_PW		SEEHN	1992	ALL	10.8
HFA_545	AVG_PW		SEEHN	1993	ALL	8.8
HFA_545	AVG_PW		SEEHN	1997	ALL	7.4
HFA_545	AVG_PW		SEEHN	1998	ALL	6.9
HFA_545	AVG_PW		SEEHN	1999	ALL	8.2
HFA_545	AVG_PW		SEEHN	2003	ALL	7.3
HFA_545	AVG_PW		SEEHN	2006	ALL	7.7
HFA_545	AVG_PW		SEEHN	2007	ALL	8.5
HFA_545	AVG_PW		SEEHN	2008	ALL	7.5
HFA_545	AVG_PW		SEEHN	2009	ALL	7.2
HFA_545	AVG_PW		SEEHN	2010	ALL	7
HFA_545	AVG_PW		SEEHN	2011	ALL	6.3
HFA_545	AVG_PW		SEEHN	2012	ALL	6.2
HFA_545	AVG_PW		SEEHN	2013	ALL	6.5
HFA_545	AVG_PW		SEEHN	2014	ALL	6
HFA_545	AVG_PW		SMALL	2006	ALL	5.5
HFA_545	AVG_PW		SMALL	2007	ALL	6
HFA_545	AVG_PW		SMALL	2008	ALL	5.9
HFA_545	AVG_PW		SMALL	2009	ALL	5.7
HFA_545	AVG_PW		SMALL	2010	ALL	5.8
HFA_545	AVG_PW		SMALL	2011	ALL	5.4
HFA_545	AVG_PW		SMALL	2012	ALL	7
HFA_545	AVG_PW		SMALL	2013	ALL	6.7
HFA_545	AVG_PW		SMALL	2014	ALL	7
HFA_545	AVG_PW		WHO_EURO	1990	ALL	23.4
HFA_545	AVG_PW		WHO_EURO	1991	ALL	22.8
HFA_545	AVG_PW		WHO_EURO	1992	ALL	22.8
HFA_545	AVG_PW		WHO_EURO	1993	ALL	22.7
HFA_545	AVG_PW		WHO_EURO	1994	ALL	22.3
HFA_545	AVG_PW		WHO_EURO	1995	ALL	22.2
HFA_545	AVG_PW		WHO_EURO	1996	ALL	20.7
HFA_545	AVG_PW		WHO_EURO	1997	ALL	19.8
HFA_545	AVG_PW		WHO_EURO	1998	ALL	20.3
HFA_545	AVG_PW		WHO_EURO	1999	ALL	21.1
HFA_545	AVG_PW		WHO_EURO	2000	ALL	20.4
HFA_545	AVG_PW		WHO_EURO	2001	ALL	21.1
HFA_545	AVG_PW		WHO_EURO	2002	ALL	20.7
HFA_545	AVG_PW		WHO_EURO	2003	ALL	20.9
HFA_545	AVG_PW		WHO_EURO	2004	ALL	21.1
HFA_545	AVG_PW		WHO_EURO	2005	ALL	21
HFA_545	AVG_PW		WHO_EURO	2006	ALL	21.1
HFA_545	AVG_PW		WHO_EURO	2007	ALL	21.3
HFA_545	AVG_PW		WHO_EURO	2008	ALL	21.1
HFA_545	AVG_PW		WHO_EURO	2009	ALL	20.8
HFA_545	AVG_PW		WHO_EURO	2010	ALL	20.8
HFA_545	AVG_PW		WHO_EURO	2011	ALL	20.3
HFA_545	AVG_PW		WHO_EURO	2012	ALL	20.1
HFA_545	AVG_PW		WHO_EURO	2013	ALL	20.2
HFA_545	PROPORTION	ARM		1980	ALL	27.9
HFA_545	PROPORTION	ARM		1981	ALL	27.3
HFA_545	PROPORTION	ARM		1982	ALL	27
HFA_545	PROPORTION	ARM		1983	ALL	28.3
HFA_545	PROPORTION	ARM		1984	ALL	29.6
HFA_545	PROPORTION	ARM		1985	ALL	33.4
HFA_545	PROPORTION	ARM		1986	ALL	33.3
HFA_545	PROPORTION	ARM		1987	ALL	32.1
HFA_545	PROPORTION	ARM		1988	ALL	33.7
HFA_545	PROPORTION	ARM		1989	ALL	33.1
HFA_545	PROPORTION	ARM		1990	ALL	34.3
HFA_545	PROPORTION	ARM		1991	ALL	32.3
HFA_545	PROPORTION	ARM		1992	ALL	31.9
HFA_545	PROPORTION	ARM		1993	ALL	28.5
HFA_545	PROPORTION	ARM		1994	ALL	28.6
HFA_545	PROPORTION	ARM		1995	ALL	27.4
HFA_545	PROPORTION	ARM		1996	ALL	27.6
HFA_545	PROPORTION	ARM		1997	ALL	25.8
HFA_545	PROPORTION	ARM		1998	ALL	26.3
HFA_545	PROPORTION	ARM		1999	ALL	25.4
HFA_545	PROPORTION	ARM		2000	ALL	22.6
HFA_545	PROPORTION	ARM		2001	ALL	28.3
HFA_545	PROPORTION	ARM		2002	ALL	26.9
HFA_545	PROPORTION	ARM		2003	ALL	26.2
HFA_545	PROPORTION	ARM		2004	ALL	28.9
HFA_545	PROPORTION	ARM		2005	ALL	33.6
HFA_545	PROPORTION	ARM		2006	ALL	46.5
HFA_545	PROPORTION	ARM		2007	ALL	46.3
HFA_545	PROPORTION	ARM		2008	ALL	52.3
HFA_545	PROPORTION	ARM		2009	ALL	53.7
HFA_545	PROPORTION	ARM		2010	ALL	59.6
HFA_545	PROPORTION	ARM		2011	ALL	62.4
HFA_545	PROPORTION	ARM		2012	ALL	65.9
HFA_545	PROPORTION	ARM		2013	ALL	68.5
HFA_545	PROPORTION	ARM		2014	ALL	73.7
HFA_545	PROPORTION	AUT		1984	ALL	34.7
HFA_545	PROPORTION	AUT		1985	ALL	34.8
HFA_545	PROPORTION	AUT		1986	ALL	34.9
HFA_545	PROPORTION	AUT		1987	ALL	34.5
HFA_545	PROPORTION	AUT		1988	ALL	34
HFA_545	PROPORTION	AUT		1989	ALL	35.3
HFA_545	PROPORTION	AUT		1990	ALL	34.2
HFA_545	PROPORTION	AUT		1991	ALL	32.7
HFA_545	PROPORTION	AUT		1992	ALL	32
HFA_545	PROPORTION	AUT		1993	ALL	31.2
HFA_545	PROPORTION	AUT		1994	ALL	30.4
HFA_545	PROPORTION	AUT		1995	ALL	28.9
HFA_545	PROPORTION	AUT		1996	ALL	27.4
HFA_545	PROPORTION	AUT		1997	ALL	26.3
HFA_545	PROPORTION	AUT		1998	ALL	26.2
HFA_545	PROPORTION	AUT		1999	ALL	25.8
HFA_545	PROPORTION	AUT		2000	ALL	25.3
HFA_545	PROPORTION	AUT		2001	ALL	24.5
HFA_545	PROPORTION	AUT		2002	ALL	23.3
HFA_545	PROPORTION	AUT		2003	ALL	22.8
HFA_545	PROPORTION	AUT		2004	ALL	22.5
HFA_545	PROPORTION	AUT		2005	ALL	22.2
HFA_545	PROPORTION	AUT		2006	ALL	20.8
HFA_545	PROPORTION	AUT		2007	ALL	19.4
HFA_545	PROPORTION	AUT		2008	ALL	17.6
HFA_545	PROPORTION	AUT		2009	ALL	17.3
HFA_545	PROPORTION	AUT		2010	ALL	17.1
HFA_545	PROPORTION	AUT		2011	ALL	15.5
HFA_545	PROPORTION	AUT		2012	ALL	14.6
HFA_545	PROPORTION	AUT		2013	ALL	14.1
HFA_545	PROPORTION	AUT		2014	ALL	12.7
HFA_545	PROPORTION	AZE		1991	ALL	4.1
HFA_545	PROPORTION	AZE		1992	ALL	4.2
HFA_545	PROPORTION	AZE		1993	ALL	1.1
HFA_545	PROPORTION	AZE		1997	ALL	6.4
HFA_545	PROPORTION	AZE		1999	ALL	5
HFA_545	PROPORTION	AZE		2000	ALL	4.8
HFA_545	PROPORTION	AZE		2001	ALL	5.1
HFA_545	PROPORTION	AZE		2002	ALL	5.7
HFA_545	PROPORTION	AZE		2003	ALL	4.3
HFA_545	PROPORTION	AZE		2004	ALL	6.6
HFA_545	PROPORTION	AZE		2005	ALL	7.3
HFA_545	PROPORTION	AZE		2006	ALL	7.6
HFA_545	PROPORTION	AZE		2007	ALL	7.4
HFA_545	PROPORTION	AZE		2008	ALL	7.7
HFA_545	PROPORTION	AZE		2009	ALL	6.2
HFA_545	PROPORTION	AZE		2010	ALL	7.7
HFA_545	PROPORTION	AZE		2011	ALL	7.8
HFA_545	PROPORTION	AZE		2012	ALL	7.9
HFA_545	PROPORTION	BGR		1980	ALL	19.9
HFA_545	PROPORTION	BGR		1981	ALL	20.6
HFA_545	PROPORTION	BGR		1982	ALL	20
HFA_545	PROPORTION	BGR		1983	ALL	22.6
HFA_545	PROPORTION	BGR		1984	ALL	20.7
HFA_545	PROPORTION	BGR		1985	ALL	19.5
HFA_545	PROPORTION	BGR		1986	ALL	20.1
HFA_545	PROPORTION	BGR		1987	ALL	19.3
HFA_545	PROPORTION	BGR		1988	ALL	19.5
HFA_545	PROPORTION	BGR		1989	ALL	18.9
HFA_545	PROPORTION	BGR		1990	ALL	16.2
HFA_545	PROPORTION	BGR		1991	ALL	12.8
HFA_545	PROPORTION	BGR		1992	ALL	12.6
HFA_545	PROPORTION	BGR		1993	ALL	9.9
HFA_545	PROPORTION	BGR		1994	ALL	9.8
HFA_545	PROPORTION	BGR		1995	ALL	9
HFA_545	PROPORTION	BGR		1996	ALL	9.7
HFA_545	PROPORTION	BGR		1997	ALL	8.5
HFA_545	PROPORTION	BGR		1998	ALL	7.9
HFA_545	PROPORTION	BGR		1999	ALL	9
HFA_545	PROPORTION	BGR		2000	ALL	9.3
HFA_545	PROPORTION	BGR		2001	ALL	9.3
HFA_545	PROPORTION	BGR		2002	ALL	8.5
HFA_545	PROPORTION	BGR		2003	ALL	8.6
HFA_545	PROPORTION	BGR		2004	ALL	8.7
HFA_545	PROPORTION	BGR		2005	ALL	8.2
HFA_545	PROPORTION	BGR		2006	ALL	7.2
HFA_545	PROPORTION	BGR		2007	ALL	6.1
HFA_545	PROPORTION	BGR		2008	ALL	5.3
HFA_545	PROPORTION	BGR		2009	ALL	5.7
HFA_545	PROPORTION	BGR		2010	ALL	5.1
HFA_545	PROPORTION	BGR		2011	ALL	5
HFA_545	PROPORTION	BGR		2012	ALL	4.7
HFA_545	PROPORTION	BGR		2013	ALL	4.4
HFA_545	PROPORTION	BGR		2014	ALL	4
HFA_545	PROPORTION	BLR		1990	ALL	25.6
HFA_545	PROPORTION	BLR		1993	ALL	10.3
HFA_545	PROPORTION	BLR		1994	ALL	9.4
HFA_545	PROPORTION	BLR		1995	ALL	9.1
HFA_545	PROPORTION	BLR		1996	ALL	8.9
HFA_545	PROPORTION	BLR		1997	ALL	8.8
HFA_545	PROPORTION	BLR		1998	ALL	9.8
HFA_545	PROPORTION	BLR		1999	ALL	9.9
HFA_545	PROPORTION	BLR		2000	ALL	9
HFA_545	PROPORTION	BLR		2001	ALL	8.9
HFA_545	PROPORTION	BLR		2002	ALL	8.5
HFA_545	PROPORTION	BLR		2003	ALL	9.2
HFA_545	PROPORTION	BLR		2004	ALL	10.5
HFA_545	PROPORTION	BLR		2005	ALL	12.4
HFA_545	PROPORTION	BLR		2006	ALL	12.5
HFA_545	PROPORTION	BLR		2007	ALL	13.8
HFA_545	PROPORTION	BLR		2008	ALL	13.6
HFA_545	PROPORTION	BLR		2009	ALL	14.5
HFA_545	PROPORTION	BLR		2010	ALL	13.6
HFA_545	PROPORTION	BLR		2011	ALL	13.4
HFA_545	PROPORTION	BLR		2012	ALL	12.5
HFA_545	PROPORTION	BLR		2013	ALL	12.4
HFA_545	PROPORTION	BLR		2014	ALL	11.6
HFA_545	PROPORTION	CHE		1980	ALL	21.7
HFA_545	PROPORTION	CHE		1981	ALL	21
HFA_545	PROPORTION	CHE		1982	ALL	20.3
HFA_545	PROPORTION	CHE		1983	ALL	20
HFA_545	PROPORTION	CHE		1984	ALL	19.6
HFA_545	PROPORTION	CHE		1985	ALL	19.2
HFA_545	PROPORTION	CHE		1986	ALL	18.8
HFA_545	PROPORTION	CHE		1987	ALL	17.9
HFA_545	PROPORTION	CHE		1988	ALL	17.6
HFA_545	PROPORTION	CHE		1989	ALL	17.3
HFA_545	PROPORTION	CHE		1990	ALL	15.7
HFA_545	PROPORTION	CHE		1991	ALL	15.2
HFA_545	PROPORTION	CHE		1992	ALL	14.3
HFA_545	PROPORTION	CHE		1993	ALL	13.3
HFA_545	PROPORTION	CHE		1994	ALL	12.8
HFA_545	PROPORTION	CHE		1995	ALL	12.3
HFA_545	PROPORTION	CHE		1996	ALL	11.2
HFA_545	PROPORTION	CHE		1997	ALL	10.3
HFA_545	PROPORTION	CHE		1998	ALL	10.6
HFA_545	PROPORTION	CHE		1999	ALL	10.2
HFA_545	PROPORTION	CHE		2000	ALL	9.5
HFA_545	PROPORTION	CHE		2001	ALL	9.4
HFA_545	PROPORTION	CHE		2002	ALL	8.2
HFA_545	PROPORTION	CHE		2003	ALL	7.3
HFA_545	PROPORTION	CHE		2004	ALL	7.2
HFA_545	PROPORTION	CHE		2005	ALL	7.1
HFA_545	PROPORTION	CHE		2006	ALL	6.8
HFA_545	PROPORTION	CHE		2007	ALL	6.4
HFA_545	PROPORTION	CHE		2008	ALL	6.1
HFA_545	PROPORTION	CHE		2009	ALL	5.8
HFA_545	PROPORTION	CHE		2010	ALL	5.5
HFA_545	PROPORTION	CHE		2011	ALL	5.1
HFA_545	PROPORTION	CHE		2012	ALL	4.8
HFA_545	PROPORTION	CHE		2013	ALL	4.3
HFA_545	PROPORTION	CYP		1992	ALL	9.2
HFA_545	PROPORTION	CYP		1993	ALL	9
HFA_545	PROPORTION	CYP		1994	ALL	10.3
HFA_545	PROPORTION	CYP		1995	ALL	11.3
HFA_545	PROPORTION	CYP		1996	ALL	9.9
HFA_545	PROPORTION	CYP		1997	ALL	9.2
HFA_545	PROPORTION	CYP		1998	ALL	8.9
HFA_545	PROPORTION	CYP		2006	ALL	3.3
HFA_545	PROPORTION	CYP		2007	ALL	4.9
HFA_545	PROPORTION	CYP		2008	ALL	4.5
HFA_545	PROPORTION	CYP		2009	ALL	4.7
HFA_545	PROPORTION	CYP		2010	ALL	5.8
HFA_545	PROPORTION	CYP		2011	ALL	5.3
HFA_545	PROPORTION	CYP		2012	ALL	8.6
HFA_545	PROPORTION	CYP		2013	ALL	8.6
HFA_545	PROPORTION	CYP		2014	ALL	8.9
HFA_545	PROPORTION	CZE		1970	ALL	33.5
HFA_545	PROPORTION	CZE		1971	ALL	33.1
HFA_545	PROPORTION	CZE		1972	ALL	35
HFA_545	PROPORTION	CZE		1973	ALL	35.5
HFA_545	PROPORTION	CZE		1974	ALL	36.3
HFA_545	PROPORTION	CZE		1975	ALL	35.4
HFA_545	PROPORTION	CZE		1976	ALL	35.4
HFA_545	PROPORTION	CZE		1977	ALL	34.1
HFA_545	PROPORTION	CZE		1978	ALL	34
HFA_545	PROPORTION	CZE		1979	ALL	33.7
HFA_545	PROPORTION	CZE		1980	ALL	31.7
HFA_545	PROPORTION	CZE		1981	ALL	32.3
HFA_545	PROPORTION	CZE		1982	ALL	32.4
HFA_545	PROPORTION	CZE		1983	ALL	32.5
HFA_545	PROPORTION	CZE		1984	ALL	33.4
HFA_545	PROPORTION	CZE		1985	ALL	33.7
HFA_545	PROPORTION	CZE		1986	ALL	31.8
HFA_545	PROPORTION	CZE		1987	ALL	33.7
HFA_545	PROPORTION	CZE		1988	ALL	32.6
HFA_545	PROPORTION	CZE		1989	ALL	31.4
HFA_545	PROPORTION	CZE		1990	ALL	29.4
HFA_545	PROPORTION	CZE		1991	ALL	29.3
HFA_545	PROPORTION	CZE		1992	ALL	29.2
HFA_545	PROPORTION	CZE		1993	ALL	29.5
HFA_545	PROPORTION	CZE		1994	ALL	30.8
HFA_545	PROPORTION	CZE		1995	ALL	30.4
HFA_545	PROPORTION	CZE		1996	ALL	30.2
HFA_545	PROPORTION	CZE		1997	ALL	29.2
HFA_545	PROPORTION	CZE		1998	ALL	27.7
HFA_545	PROPORTION	CZE		1999	ALL	27.9
HFA_545	PROPORTION	CZE		2000	ALL	28.4
HFA_545	PROPORTION	CZE		2001	ALL	28
HFA_545	PROPORTION	CZE		2002	ALL	27.1
HFA_545	PROPORTION	CZE		2003	ALL	27.4
HFA_545	PROPORTION	CZE		2004	ALL	28.8
HFA_545	PROPORTION	CZE		2005	ALL	28
HFA_545	PROPORTION	CZE		2006	ALL	27.2
HFA_545	PROPORTION	CZE		2007	ALL	29
HFA_545	PROPORTION	CZE		2008	ALL	29.8
HFA_545	PROPORTION	CZE		2009	ALL	28.1
HFA_545	PROPORTION	CZE		2010	ALL	27.2
HFA_545	PROPORTION	CZE		2011	ALL	25.9
HFA_545	PROPORTION	CZE		2012	ALL	24.2
HFA_545	PROPORTION	CZE		2013	ALL	23.5
HFA_545	PROPORTION	CZE		2014	ALL	17.9
HFA_545	PROPORTION	DNK		1985	ALL	52.1
HFA_545	PROPORTION	DNK		1986	ALL	50.6
HFA_545	PROPORTION	DNK		1987	ALL	48.8
HFA_545	PROPORTION	DNK		1988	ALL	47.3
HFA_545	PROPORTION	DNK		1989	ALL	43.1
HFA_545	PROPORTION	DNK		1990	ALL	33.9
HFA_545	PROPORTION	DNK		1991	ALL	27
HFA_545	PROPORTION	DNK		1992	ALL	26.1
HFA_545	PROPORTION	DNK		1993	ALL	24.7
HFA_545	PROPORTION	DNK		1994	ALL	22.7
HFA_545	PROPORTION	DNK		1995	ALL	21.5
HFA_545	PROPORTION	DNK		1996	ALL	20.4
HFA_545	PROPORTION	DNK		2002	ALL	11.8
HFA_545	PROPORTION	DNK		2003	ALL	8.1
HFA_545	PROPORTION	DNK		2004	ALL	7.9
HFA_545	PROPORTION	DNK		2005	ALL	7.8
HFA_545	PROPORTION	DNK		2006	ALL	7
HFA_545	PROPORTION	DNK		2008	ALL	5.3
HFA_545	PROPORTION	DNK		2009	ALL	5
HFA_545	PROPORTION	DNK		2010	ALL	4.4
HFA_545	PROPORTION	DNK		2011	ALL	4.2
HFA_545	PROPORTION	DNK		2012	ALL	3.9
HFA_545	PROPORTION	EST		1989	ALL	33.5
HFA_545	PROPORTION	EST		1990	ALL	32.1
HFA_545	PROPORTION	EST		1991	ALL	27.6
HFA_545	PROPORTION	EST		1992	ALL	29.8
HFA_545	PROPORTION	EST		1993	ALL	32.1
HFA_545	PROPORTION	EST		1994	ALL	35
HFA_545	PROPORTION	EST		1995	ALL	34.6
HFA_545	PROPORTION	EST		1996	ALL	32.8
HFA_545	PROPORTION	EST		1997	ALL	33
HFA_545	PROPORTION	EST		1998	ALL	33.5
HFA_545	PROPORTION	EST		1999	ALL	34.5
HFA_545	PROPORTION	EST		2000	ALL	33.2
HFA_545	PROPORTION	EST		2001	ALL	33.2
HFA_545	PROPORTION	EST		2002	ALL	30.2
HFA_545	PROPORTION	EST		2003	ALL	29.8
HFA_545	PROPORTION	EST		2004	ALL	28
HFA_545	PROPORTION	EST		2005	ALL	25.8
HFA_545	PROPORTION	EST		2006	ALL	24.6
HFA_545	PROPORTION	EST		2007	ALL	25.5
HFA_545	PROPORTION	EST		2008	ALL	23.7
HFA_545	PROPORTION	EST		2009	ALL	21.9
HFA_545	PROPORTION	EST		2010	ALL	20.5
HFA_545	PROPORTION	EST		2011	ALL	21.3
HFA_545	PROPORTION	EST		2012	ALL	21.1
HFA_545	PROPORTION	EST		2013	ALL	19.9
HFA_545	PROPORTION	EST		2014	ALL	19.2
HFA_545	PROPORTION	FIN		1970	ALL	32.6
HFA_545	PROPORTION	FIN		1971	ALL	34.2
HFA_545	PROPORTION	FIN		1972	ALL	37.1
HFA_545	PROPORTION	FIN		1973	ALL	38.3
HFA_545	PROPORTION	FIN		1974	ALL	35.6
HFA_545	PROPORTION	FIN		1975	ALL	35.3
HFA_545	PROPORTION	FIN		1976	ALL	35.3
HFA_545	PROPORTION	FIN		1977	ALL	36.6
HFA_545	PROPORTION	FIN		1978	ALL	36.7
HFA_545	PROPORTION	FIN		1979	ALL	38.2
HFA_545	PROPORTION	FIN		1980	ALL	37.7
HFA_545	PROPORTION	FIN		1981	ALL	37.9
HFA_545	PROPORTION	FIN		1982	ALL	38
HFA_545	PROPORTION	FIN		1983	ALL	36.6
HFA_545	PROPORTION	FIN		1984	ALL	36.4
HFA_545	PROPORTION	FIN		1985	ALL	35.7
HFA_545	PROPORTION	FIN		1986	ALL	35.5
HFA_545	PROPORTION	FIN		1987	ALL	34.5
HFA_545	PROPORTION	FIN		1988	ALL	34.2
HFA_545	PROPORTION	FIN		1989	ALL	34.8
HFA_545	PROPORTION	FIN		1990	ALL	33.7
HFA_545	PROPORTION	FIN		1991	ALL	32.4
HFA_545	PROPORTION	FIN		1992	ALL	31.1
HFA_545	PROPORTION	FIN		1993	ALL	29.6
HFA_545	PROPORTION	FIN		1994	ALL	31
HFA_545	PROPORTION	FIN		1995	ALL	31
HFA_545	PROPORTION	FIN		1996	ALL	31.1
HFA_545	PROPORTION	FIN		1997	ALL	31.6
HFA_545	PROPORTION	FIN		1998	ALL	31.2
HFA_545	PROPORTION	FIN		1999	ALL	30
HFA_545	PROPORTION	FIN		2000	ALL	30.5
HFA_545	PROPORTION	FIN		2001	ALL	30.1
HFA_545	PROPORTION	FIN		2002	ALL	29.9
HFA_545	PROPORTION	FIN		2003	ALL	30.6
HFA_545	PROPORTION	FIN		2004	ALL	32.1
HFA_545	PROPORTION	FIN		2005	ALL	32.5
HFA_545	PROPORTION	FIN		2006	ALL	31.7
HFA_545	PROPORTION	FIN		2007	ALL	31.5
HFA_545	PROPORTION	FIN		2008	ALL	31.5
HFA_545	PROPORTION	FIN		2009	ALL	31.1
HFA_545	PROPORTION	FIN		2010	ALL	29.8
HFA_545	PROPORTION	FIN		2011	ALL	27.7
HFA_545	PROPORTION	FIN		2012	ALL	25.6
HFA_545	PROPORTION	FIN		2013	ALL	23.9
HFA_545	PROPORTION	FIN		2014	ALL	22.7
HFA_545	PROPORTION	GBR		1980	ALL	27
HFA_545	PROPORTION	GBR		1981	ALL	26.1
HFA_545	PROPORTION	GBR		1982	ALL	26.1
HFA_545	PROPORTION	GBR		1983	ALL	26.9
HFA_545	PROPORTION	GBR		1984	ALL	27
HFA_545	PROPORTION	GBR		1985	ALL	26.3
HFA_545	PROPORTION	GBR		1986	ALL	25.8
HFA_545	PROPORTION	GBR		1987	ALL	25.2
HFA_545	PROPORTION	GBR		1988	ALL	24.7
HFA_545	PROPORTION	GBR		1989	ALL	23.2
HFA_545	PROPORTION	GEO		1990	ALL	6.1
HFA_545	PROPORTION	GEO		1991	ALL	6.2
HFA_545	PROPORTION	GEO		1992	ALL	5.7
HFA_545	PROPORTION	GEO		1993	ALL	2.6
HFA_545	PROPORTION	GEO		1994	ALL	3.9
HFA_545	PROPORTION	GEO		1995	ALL	2.9
HFA_545	PROPORTION	GEO		1996	ALL	3.4
HFA_545	PROPORTION	GEO		1997	ALL	3
HFA_545	PROPORTION	GEO		1998	ALL	2.6
HFA_545	PROPORTION	GEO		1999	ALL	2.4
HFA_545	PROPORTION	GEO		2000	ALL	2.4
HFA_545	PROPORTION	GEO		2001	ALL	1.9
HFA_545	PROPORTION	GEO		2002	ALL	2.3
HFA_545	PROPORTION	GEO		2003	ALL	1.1
HFA_545	PROPORTION	HRV		1994	ALL	10.9
HFA_545	PROPORTION	HRV		1995	ALL	9.6
HFA_545	PROPORTION	HRV		1996	ALL	8.3
HFA_545	PROPORTION	HRV		1997	ALL	7.6
HFA_545	PROPORTION	HRV		1998	ALL	8.2
HFA_545	PROPORTION	HRV		1999	ALL	8.2
HFA_545	PROPORTION	HRV		2000	ALL	8.8
HFA_545	PROPORTION	HRV		2001	ALL	9.7
HFA_545	PROPORTION	HRV		2002	ALL	10
HFA_545	PROPORTION	HRV		2003	ALL	10.2
HFA_545	PROPORTION	HRV		2004	ALL	9.7
HFA_545	PROPORTION	HRV		2005	ALL	8.6
HFA_545	PROPORTION	HRV		2006	ALL	9.4
HFA_545	PROPORTION	HRV		2007	ALL	10.5
HFA_545	PROPORTION	HRV		2008	ALL	9.8
HFA_545	PROPORTION	HRV		2009	ALL	9.5
HFA_545	PROPORTION	HRV		2010	ALL	9.1
HFA_545	PROPORTION	HRV		2011	ALL	10
HFA_545	PROPORTION	HRV		2012	ALL	7.7
HFA_545	PROPORTION	HRV		2013	ALL	7.3
HFA_545	PROPORTION	HRV		2014	ALL	6.4
HFA_545	PROPORTION	HUN		1990	ALL	51
HFA_545	PROPORTION	HUN		1991	ALL	48.4
HFA_545	PROPORTION	HUN		1992	ALL	46.5
HFA_545	PROPORTION	HUN		1993	ALL	44.2
HFA_545	PROPORTION	HUN		1994	ALL	43
HFA_545	PROPORTION	HUN		1995	ALL	42
HFA_545	PROPORTION	HUN		1996	ALL	40.5
HFA_545	PROPORTION	HUN		1997	ALL	37.8
HFA_545	PROPORTION	HUN		1998	ALL	35.9
HFA_545	PROPORTION	HUN		1999	ALL	31.7
HFA_545	PROPORTION	HUN		2000	ALL	29
HFA_545	PROPORTION	HUN		2001	ALL	31.5
HFA_545	PROPORTION	HUN		2002	ALL	30.2
HFA_545	PROPORTION	HUN		2003	ALL	31.6
HFA_545	PROPORTION	HUN		2004	ALL	32.8
HFA_545	PROPORTION	HUN		2005	ALL	35
HFA_545	PROPORTION	HUN		2006	ALL	35.1
HFA_545	PROPORTION	HUN		2007	ALL	35.2
HFA_545	PROPORTION	HUN		2008	ALL	36.2
HFA_545	PROPORTION	HUN		2009	ALL	37.2
HFA_545	PROPORTION	HUN		2010	ALL	37.1
HFA_545	PROPORTION	HUN		2011	ALL	37.7
HFA_545	PROPORTION	HUN		2012	ALL	37.6
HFA_545	PROPORTION	HUN		2013	ALL	37.2
HFA_545	PROPORTION	HUN		2014	ALL	37.7
HFA_545	PROPORTION	IRL		1994	ALL	15
HFA_545	PROPORTION	IRL		1995	ALL	16.2
HFA_545	PROPORTION	IRL		1996	ALL	16.3
HFA_545	PROPORTION	IRL		1997	ALL	17.3
HFA_545	PROPORTION	IRL		1998	ALL	17.6
HFA_545	PROPORTION	IRL		1999	ALL	18.4
HFA_545	PROPORTION	IRL		2000	ALL	18.3
HFA_545	PROPORTION	IRL		2001	ALL	18.7
HFA_545	PROPORTION	IRL		2002	ALL	17.9
HFA_545	PROPORTION	ISL		1980	ALL	28
HFA_545	PROPORTION	ISL		1981	ALL	37
HFA_545	PROPORTION	ISL		1982	ALL	38
HFA_545	PROPORTION	ISL		1983	ALL	37
HFA_545	PROPORTION	ISL		1984	ALL	36
HFA_545	PROPORTION	ISL		1985	ALL	35
HFA_545	PROPORTION	ISL		1986	ALL	35
HFA_545	PROPORTION	ISL		1987	ALL	34
HFA_545	PROPORTION	ISL		1988	ALL	29
HFA_545	PROPORTION	ISL		1989	ALL	26
HFA_545	PROPORTION	ISL		1990	ALL	27
HFA_545	PROPORTION	ISL		1991	ALL	27
HFA_545	PROPORTION	ISL		1992	ALL	25
HFA_545	PROPORTION	ISL		1993	ALL	21
HFA_545	PROPORTION	ISL		1994	ALL	21
HFA_545	PROPORTION	ISL		1995	ALL	20
HFA_545	PROPORTION	ISL		1996	ALL	16
HFA_545	PROPORTION	ISL		1997	ALL	18
HFA_545	PROPORTION	ISL		1998	ALL	19
HFA_545	PROPORTION	ISL		1999	ALL	17
HFA_545	PROPORTION	ISL		2000	ALL	19
HFA_545	PROPORTION	ISL		2001	ALL	18
HFA_545	PROPORTION	ISL		2002	ALL	16
HFA_545	PROPORTION	ISL		2003	ALL	13
HFA_545	PROPORTION	ISL		2004	ALL	15
HFA_545	PROPORTION	ISL		2005	ALL	14
HFA_545	PROPORTION	ISL		2006	ALL	16
HFA_545	PROPORTION	ISL		2007	ALL	13
HFA_545	PROPORTION	ISL		2008	ALL	12
HFA_545	PROPORTION	ISL		2009	ALL	11
HFA_545	PROPORTION	ISL		2010	ALL	10
HFA_545	PROPORTION	ISL		2011	ALL	9
HFA_545	PROPORTION	ISL		2012	ALL	10
HFA_545	PROPORTION	ISL		2013	ALL	8
HFA_545	PROPORTION	ISL		2014	ALL	9
HFA_545	PROPORTION	ISR		1987	ALL	4.2
HFA_545	PROPORTION	ISR		1988	ALL	6
HFA_545	PROPORTION	ISR		1989	ALL	7.6
HFA_545	PROPORTION	ISR		1990	ALL	7.3
HFA_545	PROPORTION	ISR		1991	ALL	6.7
HFA_545	PROPORTION	ISR		1992	ALL	7
HFA_545	PROPORTION	ISR		1993	ALL	6.2
HFA_545	PROPORTION	ISR		1997	ALL	4.3
HFA_545	PROPORTION	ISR		1998	ALL	4.3
HFA_545	PROPORTION	ISR		1999	ALL	4.4
HFA_545	PROPORTION	ISR		2000	ALL	4.2
HFA_545	PROPORTION	ISR		2001	ALL	4.3
HFA_545	PROPORTION	ISR		2002	ALL	3.5
HFA_545	PROPORTION	ISR		2003	ALL	3
HFA_545	PROPORTION	ISR		2004	ALL	2.8
HFA_545	PROPORTION	ISR		2005	ALL	2.7
HFA_545	PROPORTION	ISR		2006	ALL	2.6
HFA_545	PROPORTION	ISR		2007	ALL	2.4
HFA_545	PROPORTION	ISR		2008	ALL	2.3
HFA_545	PROPORTION	ISR		2009	ALL	2.3
HFA_545	PROPORTION	ISR		2010	ALL	2
HFA_545	PROPORTION	ISR		2011	ALL	1.8
HFA_545	PROPORTION	ISR		2012	ALL	1.7
HFA_545	PROPORTION	ISR		2013	ALL	1.6
HFA_545	PROPORTION	ISR		2014	ALL	1.2
HFA_545	PROPORTION	KAZ		1990	ALL	32.1
HFA_545	PROPORTION	KAZ		1991	ALL	31.3
HFA_545	PROPORTION	KAZ		1992	ALL	30.4
HFA_545	PROPORTION	KAZ		1993	ALL	29.9
HFA_545	PROPORTION	KAZ		1994	ALL	27.3
HFA_545	PROPORTION	KAZ		1995	ALL	28.7
HFA_545	PROPORTION	KAZ		1996	ALL	29.4
HFA_545	PROPORTION	KAZ		1997	ALL	28.7
HFA_545	PROPORTION	KAZ		1998	ALL	29.1
HFA_545	PROPORTION	KAZ		1999	ALL	29.2
HFA_545	PROPORTION	KAZ		2000	ALL	29.6
HFA_545	PROPORTION	KAZ		2001	ALL	31.4
HFA_545	PROPORTION	KAZ		2002	ALL	23
HFA_545	PROPORTION	KAZ		2003	ALL	33.3
HFA_545	PROPORTION	KAZ		2004	ALL	33.7
HFA_545	PROPORTION	KAZ		2005	ALL	28.9
HFA_545	PROPORTION	KAZ		2006	ALL	33.5
HFA_545	PROPORTION	KAZ		2007	ALL	38.7
HFA_545	PROPORTION	KAZ		2008	ALL	38
HFA_545	PROPORTION	KAZ		2009	ALL	37.3
HFA_545	PROPORTION	KAZ		2010	ALL	38
HFA_545	PROPORTION	KAZ		2011	ALL	38.5
HFA_545	PROPORTION	KAZ		2012	ALL	37.4
HFA_545	PROPORTION	KAZ		2013	ALL	37.7
HFA_545	PROPORTION	KAZ		2014	ALL	37.1
HFA_545	PROPORTION	KAZ		2015	ALL	35.5
HFA_545	PROPORTION	KGZ		1990	ALL	31.5
HFA_545	PROPORTION	KGZ		1991	ALL	21.1
HFA_545	PROPORTION	KGZ		1992	ALL	18.3
HFA_545	PROPORTION	KGZ		1993	ALL	19.8
HFA_545	PROPORTION	KGZ		1994	ALL	20.1
HFA_545	PROPORTION	KGZ		1995	ALL	25.3
HFA_545	PROPORTION	KGZ		1996	ALL	20.1
HFA_545	PROPORTION	KGZ		1997	ALL	15.2
HFA_545	PROPORTION	KGZ		1998	ALL	13.8
HFA_545	PROPORTION	KGZ		1999	ALL	14.2
HFA_545	PROPORTION	KGZ		2000	ALL	14.8
HFA_545	PROPORTION	KGZ		2001	ALL	17.6
HFA_545	PROPORTION	KGZ		2002	ALL	17.7
HFA_545	PROPORTION	KGZ		2003	ALL	17.9
HFA_545	PROPORTION	KGZ		2004	ALL	13.7
HFA_545	PROPORTION	KGZ		2005	ALL	20.7
HFA_545	PROPORTION	KGZ		2006	ALL	20.1
HFA_545	PROPORTION	KGZ		2007	ALL	20.4
HFA_545	PROPORTION	KGZ		2008	ALL	18.9
HFA_545	PROPORTION	KGZ		2009	ALL	13.4
HFA_545	PROPORTION	KGZ		2010	ALL	11.9
HFA_545	PROPORTION	KGZ		2011	ALL	11.5
HFA_545	PROPORTION	KGZ		2012	ALL	11.3
HFA_545	PROPORTION	KGZ		2013	ALL	10.3
HFA_545	PROPORTION	KGZ		2014	ALL	8.2
HFA_545	PROPORTION	KGZ		2015	ALL	7.1
HFA_545	PROPORTION	LTU		1988	ALL	34.6
HFA_545	PROPORTION	LTU		1989	ALL	34.9
HFA_545	PROPORTION	LTU		1990	ALL	32.4
HFA_545	PROPORTION	LTU		1991	ALL	32.2
HFA_545	PROPORTION	LTU		1992	ALL	32.3
HFA_545	PROPORTION	LTU		1993	ALL	32
HFA_545	PROPORTION	LTU		1994	ALL	36.6
HFA_545	PROPORTION	LTU		1995	ALL	35.2
HFA_545	PROPORTION	LTU		1996	ALL	33
HFA_545	PROPORTION	LTU		1997	ALL	31.3
HFA_545	PROPORTION	LTU		1998	ALL	31.8
HFA_545	PROPORTION	LTU		1999	ALL	34.4
HFA_545	PROPORTION	LTU		2000	ALL	31.9
HFA_545	PROPORTION	LTU		2001	ALL	29.6
HFA_545	PROPORTION	LTU		2002	ALL	29.6
HFA_545	PROPORTION	LTU		2003	ALL	28.8
HFA_545	PROPORTION	LTU		2004	ALL	29
HFA_545	PROPORTION	LTU		2005	ALL	30.9
HFA_545	PROPORTION	LTU		2006	ALL	30.9
HFA_545	PROPORTION	LTU		2007	ALL	27.7
HFA_545	PROPORTION	LTU		2008	ALL	24.6
HFA_545	PROPORTION	LTU		2009	ALL	21.4
HFA_545	PROPORTION	LTU		2010	ALL	19.5
HFA_545	PROPORTION	LTU		2011	ALL	18.9
HFA_545	PROPORTION	LTU		2012	ALL	18.6
HFA_545	PROPORTION	LTU		2013	ALL	18
HFA_545	PROPORTION	LTU		2014	ALL	16.9
HFA_545	PROPORTION	LUX		1998	ALL	0.9
HFA_545	PROPORTION	LUX		1999	ALL	1.5
HFA_545	PROPORTION	LUX		2000	ALL	2
HFA_545	PROPORTION	LUX		2001	ALL	1.8
HFA_545	PROPORTION	LUX		2002	ALL	2.2
HFA_545	PROPORTION	LUX		2003	ALL	1.4
HFA_545	PROPORTION	LUX		2004	ALL	1.5
HFA_545	PROPORTION	LUX		2005	ALL	1.2
HFA_545	PROPORTION	LUX		2006	ALL	2
HFA_545	PROPORTION	LUX		2007	ALL	2
HFA_545	PROPORTION	LUX		2008	ALL	1.8
HFA_545	PROPORTION	LUX		2009	ALL	1.9
HFA_545	PROPORTION	LUX		2010	ALL	2
HFA_545	PROPORTION	LUX		2011	ALL	1.9
HFA_545	PROPORTION	LUX		2012	ALL	1.8
HFA_545	PROPORTION	LUX		2013	ALL	1.9
HFA_545	PROPORTION	LUX		2014	ALL	1.9
HFA_545	PROPORTION	LVA		1980	ALL	36.4
HFA_545	PROPORTION	LVA		1981	ALL	38.1
HFA_545	PROPORTION	LVA		1982	ALL	39.2
HFA_545	PROPORTION	LVA		1983	ALL	39
HFA_545	PROPORTION	LVA		1984	ALL	38.3
HFA_545	PROPORTION	LVA		1985	ALL	38.6
HFA_545	PROPORTION	LVA		1986	ALL	38.3
HFA_545	PROPORTION	LVA		1987	ALL	38.5
HFA_545	PROPORTION	LVA		1988	ALL	37.4
HFA_545	PROPORTION	LVA		1989	ALL	37.9
HFA_545	PROPORTION	LVA		1990	ALL	35.3
HFA_545	PROPORTION	LVA		1991	ALL	35.5
HFA_545	PROPORTION	LVA		1992	ALL	34.7
HFA_545	PROPORTION	LVA		1993	ALL	29.9
HFA_545	PROPORTION	LVA		1994	ALL	31.6
HFA_545	PROPORTION	LVA		1995	ALL	30.8
HFA_545	PROPORTION	LVA		1996	ALL	27.2
HFA_545	PROPORTION	LVA		1997	ALL	26.8
HFA_545	PROPORTION	LVA		1998	ALL	26.1
HFA_545	PROPORTION	LVA		1999	ALL	26.3
HFA_545	PROPORTION	LVA		2000	ALL	25.9
HFA_545	PROPORTION	LVA		2001	ALL	25
HFA_545	PROPORTION	LVA		2002	ALL	24.8
HFA_545	PROPORTION	LVA		2003	ALL	23.8
HFA_545	PROPORTION	LVA		2004	ALL	23.8
HFA_545	PROPORTION	LVA		2005	ALL	23.7
HFA_545	PROPORTION	LVA		2006	ALL	22.9
HFA_545	PROPORTION	LVA		2007	ALL	19.7
HFA_545	PROPORTION	LVA		2008	ALL	17.6
HFA_545	PROPORTION	LVA		2009	ALL	15.9
HFA_545	PROPORTION	LVA		2010	ALL	15.5
HFA_545	PROPORTION	LVA		2011	ALL	14.5
HFA_545	PROPORTION	LVA		2012	ALL	15.4
HFA_545	PROPORTION	LVA		2013	ALL	15.3
HFA_545	PROPORTION	LVA		2014	ALL	15.3
HFA_545	PROPORTION	MDA		1983	ALL	40.7
HFA_545	PROPORTION	MDA		1984	ALL	41.3
HFA_545	PROPORTION	MDA		1985	ALL	40.1
HFA_545	PROPORTION	MDA		1986	ALL	41.5
HFA_545	PROPORTION	MDA		1987	ALL	39.3
HFA_545	PROPORTION	MDA		1988	ALL	38.6
HFA_545	PROPORTION	MDA		1989	ALL	38.5
HFA_545	PROPORTION	MDA		1990	ALL	35.7
HFA_545	PROPORTION	MDA		1991	ALL	32.7
HFA_545	PROPORTION	MDA		1992	ALL	31.2
HFA_545	PROPORTION	MDA		1993	ALL	28.2
HFA_545	PROPORTION	MDA		1994	ALL	29
HFA_545	PROPORTION	MDA		1995	ALL	28.3
HFA_545	PROPORTION	MDA		1996	ALL	27.3
HFA_545	PROPORTION	MDA		1997	ALL	26.2
HFA_545	PROPORTION	MDA		1998	ALL	26.7
HFA_545	PROPORTION	MDA		1999	ALL	24.4
HFA_545	PROPORTION	MDA		2000	ALL	23.9
HFA_545	PROPORTION	MDA		2001	ALL	26.2
HFA_545	PROPORTION	MDA		2002	ALL	26.8
HFA_545	PROPORTION	MDA		2003	ALL	27.8
HFA_545	PROPORTION	MDA		2004	ALL	30.5
HFA_545	PROPORTION	MDA		2005	ALL	32.4
HFA_545	PROPORTION	MDA		2006	ALL	33.7
HFA_545	PROPORTION	MDA		2007	ALL	34.9
HFA_545	PROPORTION	MDA		2008	ALL	36
HFA_545	PROPORTION	MDA		2009	ALL	37.6
HFA_545	PROPORTION	MDA		2010	ALL	37.9
HFA_545	PROPORTION	MDA		2011	ALL	36.6
HFA_545	PROPORTION	MDA		2012	ALL	36.8
HFA_545	PROPORTION	MDA		2013	ALL	36.1
HFA_545	PROPORTION	MDA		2014	ALL	37.8
HFA_545	PROPORTION	MKD		1980	ALL	5.2
HFA_545	PROPORTION	MKD		1982	ALL	4.8
HFA_545	PROPORTION	MKD		1984	ALL	4.2
HFA_545	PROPORTION	MKD		1985	ALL	4.3
HFA_545	PROPORTION	MKD		1986	ALL	4.2
HFA_545	PROPORTION	MKD		1987	ALL	4.2
HFA_545	PROPORTION	MKD		1988	ALL	3.6
HFA_545	PROPORTION	MKD		1989	ALL	4.6
HFA_545	PROPORTION	MKD		1990	ALL	4.8
HFA_545	PROPORTION	MKD		1991	ALL	4.2
HFA_545	PROPORTION	MKD		1992	ALL	3.9
HFA_545	PROPORTION	MKD		1993	ALL	4.2
HFA_545	PROPORTION	MKD		1994	ALL	4
HFA_545	PROPORTION	MKD		1995	ALL	3.6
HFA_545	PROPORTION	MKD		1996	ALL	3.6
HFA_545	PROPORTION	MKD		1997	ALL	3.8
HFA_545	PROPORTION	MKD		1998	ALL	3.5
HFA_545	PROPORTION	MKD		1999	ALL	2.3
HFA_545	PROPORTION	MKD		2000	ALL	3.3
HFA_545	PROPORTION	MKD		2001	ALL	3
HFA_545	PROPORTION	MKD		2002	ALL	2.8
HFA_545	PROPORTION	MKD		2003	ALL	2.7
HFA_545	PROPORTION	MLT		1999	ALL	7.6
HFA_545	PROPORTION	MLT		2000	ALL	6.2
HFA_545	PROPORTION	MLT		2001	ALL	6.7
HFA_545	PROPORTION	MLT		2002	ALL	6.5
HFA_545	PROPORTION	MLT		2003	ALL	6.2
HFA_545	PROPORTION	MLT		2004	ALL	5.8
HFA_545	PROPORTION	MLT		2005	ALL	5.4
HFA_545	PROPORTION	MLT		2006	ALL	5.8
HFA_545	PROPORTION	MLT		2007	ALL	7.6
HFA_545	PROPORTION	MLT		2008	ALL	8.7
HFA_545	PROPORTION	MLT		2009	ALL	7.9
HFA_545	PROPORTION	MLT		2010	ALL	7
HFA_545	PROPORTION	MLT		2011	ALL	7.3
HFA_545	PROPORTION	MLT		2012	ALL	7.9
HFA_545	PROPORTION	MLT		2013	ALL	8.1
HFA_545	PROPORTION	MLT		2014	ALL	8.3
HFA_545	PROPORTION	NLD		1981	ALL	12
HFA_545	PROPORTION	NLD		1982	ALL	11.7
HFA_545	PROPORTION	NLD		1983	ALL	11
HFA_545	PROPORTION	NLD		1984	ALL	10.4
HFA_545	PROPORTION	NLD		1985	ALL	10.2
HFA_545	PROPORTION	NLD		1986	ALL	9.9
HFA_545	PROPORTION	NLD		1987	ALL	9.6
HFA_545	PROPORTION	NLD		1988	ALL	8.8
HFA_545	PROPORTION	NLD		1989	ALL	8.3
HFA_545	PROPORTION	NLD		1990	ALL	8.2
HFA_545	PROPORTION	NLD		1991	ALL	8.2
HFA_545	PROPORTION	NLD		1992	ALL	7.9
HFA_545	PROPORTION	NLD		1993	ALL	8.1
HFA_545	PROPORTION	NLD		1994	ALL	8.1
HFA_545	PROPORTION	NLD		1995	ALL	7.7
HFA_545	PROPORTION	NLD		1996	ALL	7.4
HFA_545	PROPORTION	NLD		1997	ALL	7.2
HFA_545	PROPORTION	NLD		1998	ALL	6.3
HFA_545	PROPORTION	NLD		2003	ALL	4.8
HFA_545	PROPORTION	NLD		2004	ALL	4.6
HFA_545	PROPORTION	NLD		2005	ALL	4.4
HFA_545	PROPORTION	NLD		2006	ALL	4.1
HFA_545	PROPORTION	NLD		2007	ALL	4.1
HFA_545	PROPORTION	NLD		2008	ALL	3.9
HFA_545	PROPORTION	NOR		1992	ALL	10.6
HFA_545	PROPORTION	NOR		1993	ALL	10.1
HFA_545	PROPORTION	NOR		1994	ALL	9.1
HFA_545	PROPORTION	NOR		1995	ALL	10.4
HFA_545	PROPORTION	NOR		1996	ALL	10.6
HFA_545	PROPORTION	NOR		1997	ALL	10.7
HFA_545	PROPORTION	NOR		1998	ALL	10.1
HFA_545	PROPORTION	NOR		1999	ALL	9.6
HFA_545	PROPORTION	NOR		2000	ALL	10.1
HFA_545	PROPORTION	NOR		2001	ALL	8.3
HFA_545	PROPORTION	NOR		2002	ALL	8.9
HFA_545	PROPORTION	NOR		2003	ALL	9.2
HFA_545	PROPORTION	NOR		2004	ALL	9.1
HFA_545	PROPORTION	NOR		2005	ALL	8.8
HFA_545	PROPORTION	NOR		2006	ALL	7.5
HFA_545	PROPORTION	NOR		2007	ALL	7.5
HFA_545	PROPORTION	NOR		2008	ALL	7.8
HFA_545	PROPORTION	NOR		2009	ALL	7.5
HFA_545	PROPORTION	NOR		2010	ALL	7.3
HFA_545	PROPORTION	NOR		2011	ALL	7.5
HFA_545	PROPORTION	NOR		2012	ALL	7.2
HFA_545	PROPORTION	NOR		2013	ALL	7.6
HFA_545	PROPORTION	NOR		2014	ALL	7.9
HFA_545	PROPORTION	PRT		1980	ALL	7.7
HFA_545	PROPORTION	PRT		1981	ALL	8
HFA_545	PROPORTION	PRT		1982	ALL	7.3
HFA_545	PROPORTION	PRT		1983	ALL	6.7
HFA_545	PROPORTION	PRT		1984	ALL	7
HFA_545	PROPORTION	PRT		1985	ALL	7.6
HFA_545	PROPORTION	PRT		1986	ALL	7.1
HFA_545	PROPORTION	PRT		1987	ALL	7.6
HFA_545	PROPORTION	PRT		1988	ALL	7.7
HFA_545	PROPORTION	PRT		1989	ALL	7.5
HFA_545	PROPORTION	PRT		1990	ALL	7.6
HFA_545	PROPORTION	PRT		1991	ALL	8.1
HFA_545	PROPORTION	PRT		1992	ALL	7.9
HFA_545	PROPORTION	PRT		1993	ALL	7.6
HFA_545	PROPORTION	PRT		1994	ALL	7.6
HFA_545	PROPORTION	PRT		1995	ALL	7.2
HFA_545	PROPORTION	PRT		1996	ALL	6.9
HFA_545	PROPORTION	PRT		1997	ALL	7
HFA_545	PROPORTION	PRT		1998	ALL	6.8
HFA_545	PROPORTION	PRT		1999	ALL	6.6
HFA_545	PROPORTION	PRT		2000	ALL	6.4
HFA_545	PROPORTION	PRT		2001	ALL	6.9
HFA_545	PROPORTION	PRT		2002	ALL	6.4
HFA_545	PROPORTION	PRT		2003	ALL	6.9
HFA_545	PROPORTION	PRT		2004	ALL	6.9
HFA_545	PROPORTION	PRT		2005	ALL	6.3
HFA_545	PROPORTION	ROU		1988	ALL	13.8
HFA_545	PROPORTION	ROU		1989	ALL	14.1
HFA_545	PROPORTION	ROU		1990	ALL	11
HFA_545	PROPORTION	ROU		1991	ALL	12.8
HFA_545	PROPORTION	ROU		1992	ALL	10.8
HFA_545	PROPORTION	ROU		1993	ALL	8
HFA_545	PROPORTION	ROU		1994	ALL	7
HFA_545	PROPORTION	ROU		1995	ALL	8
HFA_545	PROPORTION	ROU		1996	ALL	12
HFA_545	PROPORTION	ROU		1997	ALL	7
HFA_545	PROPORTION	ROU		1998	ALL	6
HFA_545	PROPORTION	ROU		1999	ALL	9
HFA_545	PROPORTION	ROU		2003	ALL	7
HFA_545	PROPORTION	ROU		2004	ALL	8.4
HFA_545	PROPORTION	ROU		2005	ALL	8.6
HFA_545	PROPORTION	ROU		2006	ALL	7.8
HFA_545	PROPORTION	ROU		2007	ALL	9.8
HFA_545	PROPORTION	ROU		2008	ALL	7.6
HFA_545	PROPORTION	ROU		2009	ALL	6.4
HFA_545	PROPORTION	ROU		2010	ALL	6.3
HFA_545	PROPORTION	ROU		2011	ALL	5.1
HFA_545	PROPORTION	ROU		2012	ALL	5
HFA_545	PROPORTION	ROU		2013	ALL	5.9
HFA_545	PROPORTION	ROU		2014	ALL	4.9
HFA_545	PROPORTION	RUS		1985	ALL	35.6
HFA_545	PROPORTION	RUS		1986	ALL	34.1
HFA_545	PROPORTION	RUS		1987	ALL	33.6
HFA_545	PROPORTION	RUS		1988	ALL	33.5
HFA_545	PROPORTION	RUS		1989	ALL	34.2
HFA_545	PROPORTION	RUS		1990	ALL	33.5
HFA_545	PROPORTION	RUS		1991	ALL	33.3
HFA_545	PROPORTION	RUS		1992	ALL	34.7
HFA_545	PROPORTION	RUS		1993	ALL	36.7
HFA_545	PROPORTION	RUS		1994	ALL	36.6
HFA_545	PROPORTION	RUS		1995	ALL	35.9
HFA_545	PROPORTION	RUS		1996	ALL	34.2
HFA_545	PROPORTION	RUS		1997	ALL	32.7
HFA_545	PROPORTION	RUS		1998	ALL	33.7
HFA_545	PROPORTION	RUS		1999	ALL	34.9
HFA_545	PROPORTION	RUS		2000	ALL	36.5
HFA_545	PROPORTION	RUS		2001	ALL	38.7
HFA_545	PROPORTION	SRB		2006	ALL	1.7
HFA_545	PROPORTION	SRB		2007	ALL	2
HFA_545	PROPORTION	SRB		2008	ALL	1.9
HFA_545	PROPORTION	SRB		2009	ALL	2.5
HFA_545	PROPORTION	SRB		2010	ALL	2.2
HFA_545	PROPORTION	SRB		2011	ALL	2.2
HFA_545	PROPORTION	SRB		2012	ALL	2.1
HFA_545	PROPORTION	SRB		2013	ALL	2.3
HFA_545	PROPORTION	SRB		2014	ALL	2.2
HFA_545	PROPORTION	SVK		1980	ALL	25.1
HFA_545	PROPORTION	SVK		1982	ALL	26.1
HFA_545	PROPORTION	SVK		1984	ALL	26.3
HFA_545	PROPORTION	SVK		1985	ALL	26.6
HFA_545	PROPORTION	SVK		1986	ALL	25.6
HFA_545	PROPORTION	SVK		1987	ALL	25.1
HFA_545	PROPORTION	SVK		1988	ALL	23.7
HFA_545	PROPORTION	SVK		1989	ALL	21
HFA_545	PROPORTION	SVK		1990	ALL	18.8
HFA_545	PROPORTION	SVK		1991	ALL	18.8
HFA_545	PROPORTION	SVK		1992	ALL	17.3
HFA_545	PROPORTION	SVK		1993	ALL	16.3
HFA_545	PROPORTION	SVK		1994	ALL	15.4
HFA_545	PROPORTION	SVK		1995	ALL	12.9
HFA_545	PROPORTION	SVK		1996	ALL	11.8
HFA_545	PROPORTION	SVK		1997	ALL	10.5
HFA_545	PROPORTION	SVK		1998	ALL	8.9
HFA_545	PROPORTION	SVK		1999	ALL	8.8
HFA_545	PROPORTION	SVK		2000	ALL	7.4
HFA_545	PROPORTION	SVK		2001	ALL	13.3
HFA_545	PROPORTION	SVK		2002	ALL	13.3
HFA_545	PROPORTION	SVK		2003	ALL	12.9
HFA_545	PROPORTION	SVK		2004	ALL	12.5
HFA_545	PROPORTION	SVK		2005	ALL	16.5
HFA_545	PROPORTION	SVK		2006	ALL	15.5
HFA_545	PROPORTION	SVK		2007	ALL	14.8
HFA_545	PROPORTION	SVK		2008	ALL	15
HFA_545	PROPORTION	SVK		2009	ALL	14
HFA_545	PROPORTION	SVK		2010	ALL	12.6
HFA_545	PROPORTION	SVK		2011	ALL	12.5
HFA_545	PROPORTION	SVK		2012	ALL	12.2
HFA_545	PROPORTION	SVK		2013	ALL	12.7
HFA_545	PROPORTION	SWE		1980	ALL	41.4
HFA_545	PROPORTION	SWE		1981	ALL	40.2
HFA_545	PROPORTION	SWE		1982	ALL	40.2
HFA_545	PROPORTION	SWE		1983	ALL	39.4
HFA_545	PROPORTION	SWE		1984	ALL	39
HFA_545	PROPORTION	SWE		1985	ALL	37.4
HFA_545	PROPORTION	SWE		1986	ALL	37.3
HFA_545	PROPORTION	SWE		1987	ALL	36.4
HFA_545	PROPORTION	SWE		1988	ALL	33
HFA_545	PROPORTION	SWE		1989	ALL	32.8
HFA_545	PROPORTION	SWE		1990	ALL	29.1
HFA_545	PROPORTION	SWE		1991	ALL	25.7
HFA_545	PROPORTION	SWE		1992	ALL	21.9
HFA_545	PROPORTION	SWE		1993	ALL	21.2
HFA_545	PROPORTION	SWE		1994	ALL	21
HFA_545	PROPORTION	SWE		1995	ALL	19.8
HFA_545	PROPORTION	SWE		1996	ALL	18.6
HFA_545	PROPORTION	SWE		1997	ALL	17.6
HFA_545	PROPORTION	SWE		1998	ALL	17.4
HFA_545	PROPORTION	SWE		1999	ALL	16.1
HFA_545	PROPORTION	SWE		2000	ALL	15.3
HFA_545	PROPORTION	SWE		2001	ALL	14.9
HFA_545	PROPORTION	SWE		2002	ALL	14
HFA_545	PROPORTION	SWE		2003	ALL	14.3
HFA_545	PROPORTION	SWE		2004	ALL	13.9
HFA_545	PROPORTION	SWE		2005	ALL	13.6
HFA_545	PROPORTION	SWE		2006	ALL	13.3
HFA_545	PROPORTION	SWE		2007	ALL	12.6
HFA_545	PROPORTION	SWE		2008	ALL	12.2
HFA_545	PROPORTION	SWE		2009	ALL	12.3
HFA_545	PROPORTION	SWE		2010	ALL	11.5
HFA_545	PROPORTION	SWE		2011	ALL	10.9
HFA_545	PROPORTION	SWE		2012	ALL	10.7
HFA_545	PROPORTION	SWE		2013	ALL	11.1
HFA_545	PROPORTION	SWE		2014	ALL	11
HFA_545	PROPORTION	TJK		1990	ALL	7.2
HFA_545	PROPORTION	TJK		1991	ALL	4.7
HFA_545	PROPORTION	TJK		1992	ALL	4.2
HFA_545	PROPORTION	TJK		1993	ALL	2.5
HFA_545	PROPORTION	TJK		1994	ALL	3.4
HFA_545	PROPORTION	TJK		1995	ALL	4.2
HFA_545	PROPORTION	TJK		1996	ALL	1.3
HFA_545	PROPORTION	TKM		1990	ALL	15.1
HFA_545	PROPORTION	TKM		1991	ALL	12.5
HFA_545	PROPORTION	TKM		1992	ALL	9.9
HFA_545	PROPORTION	TKM		1993	ALL	3.9
HFA_545	PROPORTION	TKM		1994	ALL	3.8
HFA_545	PROPORTION	TKM		1995	ALL	3.2
HFA_545	PROPORTION	TKM		1996	ALL	3.6
HFA_545	PROPORTION	TKM		1997	ALL	2.7
HFA_545	PROPORTION	TUR		2009	ALL	3.1
HFA_545	PROPORTION	TUR		2010	ALL	3.6
HFA_545	PROPORTION	TUR		2011	ALL	2.9
HFA_545	PROPORTION	TUR		2012	ALL	2.7
HFA_545	PROPORTION	TUR		2013	ALL	3.6
HFA_545	PROPORTION	UKR		1990	ALL	28.3
HFA_545	PROPORTION	UKR		1991	ALL	29.4
HFA_545	PROPORTION	UKR		1992	ALL	31.5
HFA_545	PROPORTION	UKR		1993	ALL	32
HFA_545	PROPORTION	UKR		1994	ALL	30
HFA_545	PROPORTION	UKR		1995	ALL	31.6
HFA_545	PROPORTION	UKR		1996	ALL	25.5
HFA_545	PROPORTION	UKR		1997	ALL	24.9
HFA_545	PROPORTION	UKR		1999	ALL	36.7
HFA_545	PROPORTION	UKR		2000	ALL	26.5
HFA_545	PROPORTION	UKR		2001	ALL	27.4
HFA_545	PROPORTION	UKR		2002	ALL	28.2
HFA_545	PROPORTION	UKR		2004	ALL	29.5
HFA_545	PROPORTION	UKR		2005	ALL	29.7
HFA_545	PROPORTION	UKR		2006	ALL	29.5
HFA_545	PROPORTION	UKR		2007	ALL	31
HFA_545	PROPORTION	UKR		2008	ALL	31.3
HFA_545	PROPORTION	UKR		2009	ALL	29.4
HFA_545	PROPORTION	UKR		2010	ALL	29.4
HFA_545	PROPORTION	UZB		1990	ALL	24.8
HFA_545	PROPORTION	UZB		1993	ALL	17
HFA_545	PROPORTION	UZB		1994	ALL	16.9
HFA_545	PROPORTION	UZB		1995	ALL	16.7
HFA_545	PROPORTION	UZB		1996	ALL	7.9
HFA_545	PROPORTION	UZB		1997	ALL	9.2
HFA_545	PROPORTION	UZB		1998	ALL	9.6
HFA_545	PROPORTION	UZB		1999	ALL	10.6
HFA_545	PROPORTION	UZB		2000	ALL	9.5
HFA_545	PROPORTION	UZB		2001	ALL	8.8
HFA_545	PROPORTION	UZB		2003	ALL	9.5
HFA_545	PROPORTION	UZB		2004	ALL	9.2
HFA_545	PROPORTION	UZB		2005	ALL	8.5
HFA_545	PROPORTION	UZB		2006	ALL	8.9
HFA_545	PROPORTION	UZB		2007	ALL	8.7
HFA_545	PROPORTION	UZB		2009	ALL	10.4
HFA_545	PROPORTION	UZB		2010	ALL	9.9
HFA_545	PROPORTION	UZB		2011	ALL	5.6
HFA_545	PROPORTION	UZB		2012	ALL	6.8
HFA_545	PROPORTION	UZB		2013	ALL	6.7

## Sheet: Data pivoted
MEASURE_CODE	MEASURE_TYPE	SEX	COUNTRY_REGION	1970	1971	1972	1973	1974	1975	1976	1977	1978	1979	1980	1981	1982	1983	1984	1985	1986	1987	1988	1989	1990	1991	1992	1993	1994	1995	1996	1997	1998	1999	2000	2001	2002	2003	2004	2005	2006	2007	2008	2009	2010	2011	2012	2013	2014	2015
HFA_545	PROPORTION	ALL	ALB
HFA_545	PROPORTION	ALL	AND
HFA_545	PROPORTION	ALL	ARM											27.9	27.3	27	28.3	29.6	33.4	33.3	32.1	33.7	33.1	34.3	32.3	31.9	28.5	28.6	27.4	27.6	25.8	26.3	25.4	22.6	28.3	26.9	26.2	28.9	33.6	46.5	46.3	52.3	53.7	59.6	62.4	65.9	68.5	73.7
HFA_545	PROPORTION	ALL	AUT															34.7	34.8	34.9	34.5	34	35.3	34.2	32.7	32	31.2	30.4	28.9	27.4	26.3	26.2	25.8	25.3	24.5	23.3	22.8	22.5	22.2	20.8	19.4	17.6	17.3	17.1	15.5	14.6	14.1	12.7
HFA_545	PROPORTION	ALL	AZE																						4.1	4.2	1.1				6.4		5	4.8	5.1	5.7	4.3	6.6	7.3	7.6	7.4	7.7	6.2	7.7	7.8	7.9
HFA_545	PROPORTION	ALL	BLR																					25.6			10.3	9.4	9.1	8.9	8.8	9.8	9.9	9	8.9	8.5	9.2	10.5	12.4	12.5	13.8	13.6	14.5	13.6	13.4	12.5	12.4	11.6
HFA_545	PROPORTION	ALL	BEL
HFA_545	PROPORTION	ALL	BIH
HFA_545	PROPORTION	ALL	BGR											19.9	20.6	20	22.6	20.7	19.5	20.1	19.3	19.5	18.9	16.2	12.8	12.6	9.9	9.8	9	9.7	8.5	7.9	9	9.3	9.3	8.5	8.6	8.7	8.2	7.2	6.1	5.3	5.7	5.1	5	4.7	4.4	4
HFA_545	PROPORTION	ALL	HRV																									10.9	9.6	8.3	7.6	8.2	8.2	8.8	9.7	10	10.2	9.7	8.6	9.4	10.5	9.8	9.5	9.1	10	7.7	7.3	6.4
HFA_545	PROPORTION	ALL	CYP																							9.2	9	10.3	11.3	9.9	9.2	8.9								3.3	4.9	4.5	4.7	5.8	5.3	8.6	8.6	8.9
HFA_545	PROPORTION	ALL	CZE	33.5	33.1	35	35.5	36.3	35.4	35.4	34.1	34	33.7	31.7	32.3	32.4	32.5	33.4	33.7	31.8	33.7	32.6	31.4	29.4	29.3	29.2	29.5	30.8	30.4	30.2	29.2	27.7	27.9	28.4	28	27.1	27.4	28.8	28	27.2	29	29.8	28.1	27.2	25.9	24.2	23.5	17.9
HFA_545	PROPORTION	ALL	DNK																52.1	50.6	48.8	47.3	43.1	33.9	27	26.1	24.7	22.7	21.5	20.4						11.8	8.1	7.9	7.8	7		5.3	5	4.4	4.2	3.9
HFA_545	PROPORTION	ALL	EST																				33.5	32.1	27.6	29.8	32.1	35	34.6	32.8	33	33.5	34.5	33.2	33.2	30.2	29.8	28	25.8	24.6	25.5	23.7	21.9	20.5	21.3	21.1	19.9	19.2
HFA_545	PROPORTION	ALL	FIN	32.6	34.2	37.1	38.3	35.6	35.3	35.3	36.6	36.7	38.2	37.7	37.9	38	36.6	36.4	35.7	35.5	34.5	34.2	34.8	33.7	32.4	31.1	29.6	31	31	31.1	31.6	31.2	30	30.5	30.1	29.9	30.6	32.1	32.5	31.7	31.5	31.5	31.1	29.8	27.7	25.6	23.9	22.7
HFA_545	PROPORTION	ALL	FRA
HFA_545	PROPORTION	ALL	GEO																					6.1	6.2	5.7	2.6	3.9	2.9	3.4	3	2.6	2.4	2.4	1.9	2.3	1.1
HFA_545	PROPORTION	ALL	DEU
HFA_545	PROPORTION	ALL	GRC
HFA_545	PROPORTION	ALL	HUN																					51	48.4	46.5	44.2	43	42	40.5	37.8	35.9	31.7	29	31.5	30.2	31.6	32.8	35	35.1	35.2	36.2	37.2	37.1	37.7	37.6	37.2	37.7
HFA_545	PROPORTION	ALL	ISL											28	37	38	37	36	35	35	34	29	26	27	27	25	21	21	20	16	18	19	17	19	18	16	13	15	14	16	13	12	11	10	9	10	8	9
HFA_545	PROPORTION	ALL	IRL																									15	16.2	16.3	17.3	17.6	18.4	18.3	18.7	17.9
HFA_545	PROPORTION	ALL	ISR																		4.2	6	7.6	7.3	6.7	7	6.2				4.3	4.3	4.4	4.2	4.3	3.5	3	2.8	2.7	2.6	2.4	2.3	2.3	2	1.8	1.7	1.6	1.2
HFA_545	PROPORTION	ALL	ITA
HFA_545	PROPORTION	ALL	KAZ																					32.1	31.3	30.4	29.9	27.3	28.7	29.4	28.7	29.1	29.2	29.6	31.4	23	33.3	33.7	28.9	33.5	38.7	38	37.3	38	38.5	37.4	37.7	37.1	35.5
HFA_545	PROPORTION	ALL	KGZ																					31.5	21.1	18.3	19.8	20.1	25.3	20.1	15.2	13.8	14.2	14.8	17.6	17.7	17.9	13.7	20.7	20.1	20.4	18.9	13.4	11.9	11.5	11.3	10.3	8.2	7.1
HFA_545	PROPORTION	ALL	LVA											36.4	38.1	39.2	39	38.3	38.6	38.3	38.5	37.4	37.9	35.3	35.5	34.7	29.9	31.6	30.8	27.2	26.8	26.1	26.3	25.9	25	24.8	23.8	23.8	23.7	22.9	19.7	17.6	15.9	15.5	14.5	15.4	15.3	15.3
HFA_545	PROPORTION	ALL	LTU																			34.6	34.9	32.4	32.2	32.3	32	36.6	35.2	33	31.3	31.8	34.4	31.9	29.6	29.6	28.8	29	30.9	30.9	27.7	24.6	21.4	19.5	18.9	18.6	18	16.9
HFA_545	PROPORTION	ALL	LUX																													0.9	1.5	2	1.8	2.2	1.4	1.5	1.2	2	2	1.8	1.9	2	1.9	1.8	1.9	1.9
HFA_545	PROPORTION	ALL	MLT																														7.6	6.2	6.7	6.5	6.2	5.8	5.4	5.8	7.6	8.7	7.9	7	7.3	7.9	8.1	8.3
HFA_545	PROPORTION	ALL	MCO
HFA_545	PROPORTION	ALL	MNE
HFA_545	PROPORTION	ALL	NLD												12	11.7	11	10.4	10.2	9.9	9.6	8.8	8.3	8.2	8.2	7.9	8.1	8.1	7.7	7.4	7.2	6.3					4.8	4.6	4.4	4.1	4.1	3.9
HFA_545	PROPORTION	ALL	NOR																							10.6	10.1	9.1	10.4	10.6	10.7	10.1	9.6	10.1	8.3	8.9	9.2	9.1	8.8	7.5	7.5	7.8	7.5	7.3	7.5	7.2	7.6	7.9
HFA_545	PROPORTION	ALL	POL
HFA_545	PROPORTION	ALL	PRT											7.7	8	7.3	6.7	7	7.6	7.1	7.6	7.7	7.5	7.6	8.1	7.9	7.6	7.6	7.2	6.9	7	6.8	6.6	6.4	6.9	6.4	6.9	6.9	6.3
HFA_545	PROPORTION	ALL	MDA														40.7	41.3	40.1	41.5	39.3	38.6	38.5	35.7	32.7	31.2	28.2	29	28.3	27.3	26.2	26.7	24.4	23.9	26.2	26.8	27.8	30.5	32.4	33.7	34.9	36	37.6	37.9	36.6	36.8	36.1	37.8
HFA_545	PROPORTION	ALL	ROU																			13.8	14.1	11	12.8	10.8	8	7	8	12	7	6	9				7	8.4	8.6	7.8	9.8	7.6	6.4	6.3	5.1	5	5.9	4.9
HFA_545	PROPORTION	ALL	RUS																35.6	34.1	33.6	33.5	34.2	33.5	33.3	34.7	36.7	36.6	35.9	34.2	32.7	33.7	34.9	36.5	38.7
HFA_545	PROPORTION	ALL	SMR
HFA_545	PROPORTION	ALL	SRB																																					1.7	2	1.9	2.5	2.2	2.2	2.1	2.3	2.2
HFA_545	PROPORTION	ALL	SVK											25.1		26.1		26.3	26.6	25.6	25.1	23.7	21	18.8	18.8	17.3	16.3	15.4	12.9	11.8	10.5	8.9	8.8	7.4	13.3	13.3	12.9	12.5	16.5	15.5	14.8	15	14	12.6	12.5	12.2	12.7
HFA_545	PROPORTION	ALL	SVN
HFA_545	PROPORTION	ALL	ESP
HFA_545	PROPORTION	ALL	SWE											41.4	40.2	40.2	39.4	39	37.4	37.3	36.4	33	32.8	29.1	25.7	21.9	21.2	21	19.8	18.6	17.6	17.4	16.1	15.3	14.9	14	14.3	13.9	13.6	13.3	12.6	12.2	12.3	11.5	10.9	10.7	11.1	11
HFA_545	PROPORTION	ALL	CHE											21.7	21	20.3	20	19.6	19.2	18.8	17.9	17.6	17.3	15.7	15.2	14.3	13.3	12.8	12.3	11.2	10.3	10.6	10.2	9.5	9.4	8.2	7.3	7.2	7.1	6.8	6.4	6.1	5.8	5.5	5.1	4.8	4.3
HFA_545	PROPORTION	ALL	TJK																					7.2	4.7	4.2	2.5	3.4	4.2	1.3
HFA_545	PROPORTION	ALL	MKD											5.2		4.8		4.2	4.3	4.2	4.2	3.6	4.6	4.8	4.2	3.9	4.2	4	3.6	3.6	3.8	3.5	2.3	3.3	3	2.8	2.7
HFA_545	PROPORTION	ALL	TUR																																								3.1	3.6	2.9	2.7	3.6
HFA_545	PROPORTION	ALL	TKM																					15.1	12.5	9.9	3.9	3.8	3.2	3.6	2.7
HFA_545	PROPORTION	ALL	UKR																					28.3	29.4	31.5	32	30	31.6	25.5	24.9		36.7	26.5	27.4	28.2		29.5	29.7	29.5	31	31.3	29.4	29.4
HFA_545	PROPORTION	ALL	GBR											27	26.1	26.1	26.9	27	26.3	25.8	25.2	24.7	23.2
HFA_545	PROPORTION	ALL	UZB																					24.8			17	16.9	16.7	7.9	9.2	9.6	10.6	9.5	8.8		9.5	9.2	8.5	8.9	8.7		10.4	9.9	5.6	6.8	6.7
HFA_545	AVG_PW	ALL	CARINFONET																					25.2	22.5	20.6	18.9	18.1	18.6	14.2	14	13.9	14.3	13.9	14.2		14.9	14.5	13.6	15	16.1		15.9	15.8	13.8	14.1	14
HFA_545	AVG_PW	ALL	CIS																					30	29.3	29.9	30.3	29.6	29.7	26.8	25.8	27.4	29.1	27.9	29.3	28.9	29.6	29.8	29.8	30.1	30.6	30.7	30.3	30.3	29.8	29.8	29.7
HFA_545	AVG_PW	ALL	EU_AFTER_MAY2004																				25.2	23.1	22.7	21.8	20.1	20	19.6	20.4	17.8	16.8	17.4	16.8	17.3	16.7	16.7	17.4	17.9	17.4	18	17.2	16.4	15.9	15.4	15	14.9	13.6
HFA_545	AVG_PW	ALL	EU_MEMBERS																				23.5	22.2	21.6	21	20.1	20.1	19.7	19.8	18.7	18.2	18.3	17.9	18	17.6	17.4	17.7	17.8	17.5	17.6	17.2	16.9	16.6	16.3	16	15.9	15.4
HFA_545	AVG_PW	ALL	NORDIC											37.3	37	37	36.4	36.2	35.4	35	34	32.3	31.4	27.8	24.7	22.8	21.8	21.4	20.9	20.2	19.6	19.1	17.9	17.5	16.6	16	15.4	15.6	15.4	14.8	14.2	13.9	13.7	13	12.3	11.7	11.5	11.3
HFA_545	AVG_PW	ALL	SEEHN																			14	14.2	12.1	11.9	10.8	8.8				7.4	6.9	8.2				7.3			7.7	8.5	7.5	7.2	7	6.3	6.2	6.5	6
HFA_545	AVG_PW	ALL	SMALL																																					5.5	6	5.9	5.7	5.8	5.4	7	6.7	7
HFA_545	AVG_PW	ALL	WHO_EURO																					23.4	22.8	22.8	22.7	22.3	22.2	20.7	19.8	20.3	21.1	20.4	21.1	20.7	20.9	21.1	21	21.1	21.3	21.1	20.8	20.8	20.3	20.1	20.2
